# Supplementary material for: Miocene Tropical Forests in South China Shaped by Combined Asian Monsoons
Source: Plants (Basel). 2025 Nov 25;14(23):3599. doi: 10.3390/plants14233599 (PMC12694115; doi:10.3390/plants14233599)
Supplement: Supplementary file 1 [file plants-14-03599-s001.zip › Table S1.xlsx]

## Sheet: Guiping
					Scenarios II and IV										Scenarios III and IV
Site	Specimen Number	Morphotype	Measurer comments	Margin	Petiole width	Petiole area	Blade area	Blade Perimeter	Leaf area	Feret	Feret length	FDR	Minimum Feret	L:W	Raw blade area	Raw blade perimeter	Internal raw blade area	Internal raw blade perimeter	pr	Length of cut perimeter	T:IP	Number of primary teeth	Number of subsidiary teeth
Guiping	GP-495	MT1		1			11.078	14.46	11.078	3.75566	5.887	0.637957	2.856	2.06127
Guiping	GP-496	MT2		1	0.145	0.1	8.84	12.522	8.94	3.35491	5.127	0.654362	2.209	2.32096
Guiping	GP-498	MT2		1			2.366	6.344	2.366	1.73565	2.526	0.687114	1.355	1.86421
Guiping	GP-499	MT2		1	0.139		5.274	9.44	5.274	2.59134	3.737	0.693429	2.038	1.83366
Guiping	GP-501	MT2		1	0.202	0.064	6.25	11.074	6.314	2.82095	4.206	0.670696	2.338	1.79897
Guiping	GP-505	MT3		1			1.313	4.487	1.313	1.29297	1.6	0.808104	1.024	1.5625
Guiping	GP-506	MT4		1			15.167	15.667	15.167	4.39445	6.105	0.719812	3.262	1.87155
Guiping	GP-515	MT5		1			3.664	8.396	3.664	2.1599	3.473	0.621911	1.354	2.56499
Guiping	GP-516	MT2		1			9.972	13.526	9.972	3.56325	5.597	0.636636	2.524	2.21751
Guiping	GP-519	MT2		1	0.184	0.051	3.601	7.872	3.652	2.14125	3.274	0.654015	1.513	2.16391
Guiping	GP-520	MT2		1	0.111	0.027	4.02	9.572	4.047	2.26239	4.24	0.533583	1.286	3.29705
Guiping	GP-524	MT6		1			3.161	7.46	3.161	2.00617	2.814	0.712924	1.682	1.67301
Guiping	GP-525	MT2		1			7.993	11.813	7.993	3.19014	4.814	0.66268	2.057	2.3403
Guiping	GP-529	MT2		1	0.104	0.052	6.601	10.264	6.653	2.89908	3.981	0.728229	2.103	1.89301
Guiping	GP-531	MT7		1			4.268	8.509	4.268	2.33113	3.308	0.704696	1.831	1.80666
Guiping	GP-537	MT8		1			2.452	6.41	2.452	1.76691	2.476	0.713616	1.347	1.83816
Guiping	GP-539	MT9		0											9.001	14.516	8.607	13.991	1.03752	7.482	0.571796	8
Guiping	GP-540	MT10		1			2.195	6.624	2.195	1.67175	2.809	0.595142	1.244	2.25804
Guiping	GP-541	MT2		1			8.251	11.658	8.251	3.24122	4.669	0.6942	2.573	1.81461
Guiping	GP-543	MT2		1			8.882	11.716	8.882	3.36287	4.576	0.734894	2.599	1.76068
Guiping	GP-546	MT11		1	0.157	0.106	8.791	11.564	8.897	3.3456	4.341	0.770698	2.71	1.60185
Guiping	GP-547	MT2		1			6.398	11.331	6.398	2.85415	4.951	0.57648	1.76	2.81307
Guiping	GP-548	MT2		1	0.058	0.027	3.731	7.892	3.758	2.17955	3.066	0.710879	1.504	2.03856
Guiping	GP-549	MT2		1	0.061	0.032	2.884	7.72	2.916	1.91625	3.276	0.584937	1.244	2.63344
Guiping	GP-552	MT2		1			3.412	8.155	3.412	2.0843	3.51	0.593817	1.37	2.56204
Guiping	GP-553	MT2		1			3.63	7.665	3.63	2.14985	3.016	0.712815	1.604	1.8803
Guiping	GP-556	MT12		1			23.667	20.346	23.667	5.48942	8.39	0.654282	3.714	2.25902
Guiping	GP-557	MT2		1			4.804	9.661	4.804	2.47318	4.17	0.59309	1.683	2.47772
Guiping	GP-562	MT2		1			4.986	9.891	4.986	2.5196	4.265	0.590761	1.573	2.71138
Guiping	GP-565	MT2		1			8.006	11.402	8.006	3.19273	4.607	0.693018	2.375	1.93979
Guiping	GP-566	MT2		1			13.535	16.491	13.535	4.1513	7.158	0.579953	2.506	2.85634
Guiping	GP-567	MT2		1			7.356	11.841	7.356	3.06038	5.109	0.599018	2.071	2.46692
Guiping	GP-569	MT13		1			7.162	13.38	7.162	3.01976	6.052	0.498969	1.708	3.54333
Guiping	GP-570	MT2		1	0.113	0.026	2.149	6.304	2.175	1.65414	2.707	0.611062	1.077	2.51346
Guiping	GP-572	MT14		1			5.695	12.397	5.695	2.69279	5.649	0.476684	1.607	3.51525
Guiping	GP-574	MT9		0											4.791	19.55	4.599	19.234	1.01643	12.336	0.259956	5
Guiping	GP-579	MT2		1	0.087	0.025	7.221	13.187	7.246	3.03217	5.914	0.512711	1.7	3.47882
Guiping	GP-580	MT2		1			3.66	8.702	3.66	2.15872	3.775	0.571845	1.394	2.70803
Guiping	GP-581	MT2		1			6.901	11.48	6.901	2.96422	4.893	0.605809	2.004	2.44162
Guiping	GP-584	MT2		1			5.593	9.886	5.593	2.66856	4.102	0.650552	1.804	2.27384
Guiping	GP-589	MT2		1			8.654	12.873	8.654	3.31943	5.561	0.596912	2.206	2.52085
Guiping	GP-590	MT2		1			7.321	12.025	7.321	3.05309	5.278	0.578457	1.87	2.82246
Guiping	GP-592	MT2		1			8.966	16.574	8.966	3.37874	7.713	0.438057	1.712	4.50526
Guiping	GP-595	MT9		0					0						1.591	6.443	1.484	6.219	1.03602	3.265	0.482393	3
Guiping	GP-597	MT2		1	0.113	0.027	3.329	7.382	3.356	2.05879	2.959	0.695772	1.617	1.82993
Guiping	GP-599	MT15		1			14.046	15.574	14.046	4.22894	6.043	0.699808	3.344	1.80712
Guiping	GP-600	MT16		1			3.563	9.051	3.563	2.12992	4.005	0.531815	1.314	3.04795
Guiping	GP-601	MT17		1	0.083	0.022	1.857	7.034	1.879	1.53766	3.174	0.484456	0.845	3.75621
Guiping	GP-604	MT9		0			45.835	28.519	45.835	7.6393	11.886	0.642714	4.983	2.38531
Guiping	GP-605	MT18	Scenerio I	1
Guiping	GP-606	MT2		1			7.236	12.641	7.236	3.03532	5.655	0.53675	1.843	3.06837
Guiping	GP-607	MT9		0			15.733	15.426	15.733	4.4757	6.297	0.710767	3.353	1.87802
Guiping	GP-609	MT2		1	0.169	0.061	7.46	11.881	7.521	3.08194	4.97	0.620109	2.164	2.29667
Guiping	GP-764	MT2		1	0.17	0.089	12.825	14.983	12.914	4.04095	6.086	0.663975	3.088	1.97085
Guiping	GP-764B	MT19		1	0.159	0.274	18.582	17.36	18.856	4.86409	6.978	0.69706	3.672	1.90033
Guiping	GP-765	MT2		1	0.198	0.064	6.817	10.461	6.881	2.94613	4.144	0.710938	2.291	1.80882
Guiping	GP-768	MT2		1	0.123	0.055	5.434	10.317	5.489	2.63036	4.53	0.580653	1.661	2.72727
Guiping	GP-770	MT20	Scenerio I	1
Guiping	GP-772	MT21		1			10.146	15.015	10.146	3.5942	6.644	0.54097	2.002	3.31868
Guiping	GP-773	MT22		1	0.131	0.065	6.723	11.409	6.788	2.92575	4.861	0.601881	2.096	2.31918
Guiping	GP-774	MT2		1	0.088	0.022	2.83	7.215	2.852	1.89823	3.026	0.627306	1.279	2.36591
Guiping	GP-776	MT2		1			7.829	11.14	7.829	3.15724	4.387	0.719682	2.482	1.76753
Guiping	GP-783	MT2		1			6.574	10.433	6.574	2.89314	4.168	0.694132	2.107	1.97817
Guiping	GP-784	MT23		1			7.179	11.98	7.179	3.02334	5.147	0.587399	2.138	2.40739
Guiping	GP-787	MT2		1	0.074	0.074	3.028	7.681	3.102	1.96351	3.289	0.596993	1.344	2.44717
Guiping	GP-788	MT2		1	0.152	0.063	4.56	8.458	4.623	2.40956	3.261	0.738902	1.75	1.86343
Guiping	GP-790	MT2		1			10.514	14.52	10.514	3.6588	6.329	0.578101	2.383	2.6559
Guiping	GP-792	MT2		1			6.73	11.2	6.73	2.92727	4.762	0.614714	2.046	2.32747
Guiping	GP-793	MT2		1	0.098	0.034	6.699	10.251	6.733	2.92052	4.083	0.715288	2.159	1.89115
Guiping	GP-794	MT2		1			4.161	9.023	4.161	2.30173	3.84	0.599408	1.617	2.37477
Guiping	GP-796	MT24		1			7.692	11.652	7.692	3.1295	4.961	0.63082	2.252	2.20293
Guiping	GP-799	MT25		1			40.748	24.888	40.748	7.20291	9.249	0.778778	5.666	1.63237
Guiping	GP-802	MT9		0			9.982	13.104	9.982	3.56504	5.679	0.627758	2.536	2.23935	1.56	7.412	1.488	7.156	1.03577	5.674	0.419229	3
Guiping	GP-802-A、GP-802-B	MT26		0	0.236	0.129	13.86	15.971	13.989	4.20085	7.151	0.587449	3.11	2.29936	12.323	17.194	12.066	16.903	1.01722	3.348	0.473289	8
Guiping	GP-804-B	MT2		1			4.226	8.011	4.226	2.31964	3.102	0.747787	1.751	1.77156
Guiping	GP-805	MT2		1			9.273	11.921	9.273	3.4361	4.619	0.743905	2.504	1.84465
Guiping	GP-806	MT2		1			10.29	13.62	10.29	3.61962	5.703	0.634687	2.374	2.40227
Guiping	GP-811	MT2		1	0.127	0.063	5.131	9.339	5.194	2.55597	3.733	0.684696	1.801	2.07274
Guiping	GP-815	MT27		1			21.875	19.134	21.875	5.27751	7.84	0.673152	3.613	2.16994
Guiping	GP-824	MT2		1	0.118	0.029	7.829	12.645	7.858	3.15724	5.561	0.567748	1.901	2.9253
Guiping	GP-829	MT2		1	0.086	0.043	6.32	10.463	6.363	2.8367	4.323	0.656188	2.016	2.14435
Guiping	GP-830	MT2		1	0.098	0.068	10.438	14.054	10.506	3.64556	6.017	0.605876	2.416	2.49048
Guiping	GP-833	MT9		0			27.918	20.942	27.918	5.96207	8.881	0.671329	4.448	1.99663	14.646	20.308	14.159	19.782	1.02659	10.063	0.252755	5
Guiping	GP-834	MT2		1	0.126	0.091	10.12	13.954	10.211	3.58959	5.928	0.605532	2.401	2.46897
Guiping	GP-837	MT2		1			4.487	9.708	4.487	2.39019	4.305	0.555213	1.454	2.9608
Guiping	GP-840	MT2		1	0.109	0.066	4.316	9.163	4.382	2.34421	3.98	0.588996	1.544	2.57772
Guiping	GP-841	MT2		1	0.118	0.088	7.037	11.865	7.125	2.99329	5.157	0.580432	1.88	2.74309
Guiping	GP-844	MT2		1			4.336	9.143	4.336	2.34963	3.984	0.589767	1.485	2.68283
Guiping	GP-849	MT19		1	0.184	0.266	13.673	13.819	13.939	4.17241	4.669	0.893641	3.814	1.22417
Guiping	GP-850	MT9		0			20.453	17.869	20.453	5.10309	6.961	0.733098	3.662	1.90087
Guiping	GP-851	MT9		0			7.928	12.302	7.928	3.17714	5.251	0.605055	2.18	2.40872	1.8	7.282	1.66	6.979	1.04342	3.012	2.00602	14
Guiping	GP-854	MT19	Scenerio I	1
Guiping	GP-856	MT19	Scenerio I	1
Guiping	GP-861	MT19		1	0.156	0.075	19.816	16.554	19.891	5.023	5.702	0.880919	4.276	1.33349
Guiping	GP-862	MT19		1			16.612	16.641	16.612	4.59903	6.873	0.669144	3.177	2.16336
Guiping	GP-870	MT19	Scenerio I	1
Guiping	GP-871	MT28		1	0.111	0.032	2.192	5.984	2.224	1.67061	2.397	0.696959	1.164	2.05928
Guiping	GP-872	MT9		0			34.418	23.076	34.418	6.61985	9.293	0.712348	4.922	1.88805								3
Guiping	GP-876	MT2		1			6.362	10.652	6.362	2.84611	4.425	0.643189	1.946	2.2739
Guiping	GP-882	MT29		1			5.63	10.328	5.63	2.67738	4.346	0.616055	1.812	2.39845
Guiping	GP-887	MT2		1			5.938	10.824	5.938	2.74964	4.716	0.583044	1.762	2.6765
Guiping	GP-892	MT2		1			6.305	11.264	6.305	2.83333	4.915	0.576467	1.815	2.70799
Guiping	GP-903	MT9		0											3.509	7.98	3.387	7.8	1.02308	2.435	0.384615	3
Guiping	GP-906	MT30		1	0.071	0.019	3.694	7.872	3.713	2.16872	3.174	0.683277	1.534	2.0691
Guiping	GP-907	MT2		1			6.667	11.014	6.667	2.91354	4.575	0.636838	2.101	2.17753
Guiping	GP-913	MT9	Scenerio V	0
Guiping	GP-914	MT9	Scenerio V	0
Guiping	GP-917	MT19	Scenerio I	1
Guiping	GP-918	MT9		0											3.764	9.365	3.621	9.153	1.02316	4.029	0.764777	7
Guiping	GP-919	MT31		0											2.263	7.969	2.145	7.727	1.03132	3.251	0.647082	5
Guiping	GP-920	MT2		1			1.865	6.074	1.865	1.54097	2.571	0.599366	1.044	2.46264
Guiping	GP-921	MT32	Scenerio I	1
Guiping	GP-924	MT9	Scenerio V	0
Guiping	GP-928	MT9		0			21.252	20.578	21.252	5.20182	8.254	0.630218	4.434	1.86152	9.877	22.664	9.413	22.317	1.01555	11.865	0.716942	16
Guiping	GP-929	MT9		0	0.138	0.345	22.457	19.443	22.802	5.34726	7.793	0.686161	3.876	2.01058
Guiping	GP-930	MT9		0											20.254	22.142	19.629	21.844	1.01364	6.962	0.274675	6
Guiping	GP-931	MT9	Scenerio V	0
Guiping	GP-933	MT9		0											1.709	6.739	1.585	6.452	1.04448	2.141	1.23993	8
Guiping	GP-938	MT9	Scenerio V	0
Guiping	GP-940	MT9	Scenerio V	0
Guiping	GP-942	MT33		1	0.103	0.015	3.986	8.89	4.001	2.25281	3.539	0.636566	1.982	1.78557
Guiping	GP-946	MT34		1			9.389	13.953	9.389	3.45752	6.057	0.57083	2.114	2.86518
Guiping	GP-948	MT9		0			42.192	26.006	42.192	7.32943	10.149	0.722182	5.958	1.70342
Guiping	GP-952	MT35	Scenerio I	1
Guiping	GP-954	MT36		1	0.061	0.039	13.392	16.523	13.431	4.12931	7.051	0.585635	2.819	2.50124
Guiping	GP-959	MT35		1	0.061	0.01	2.761	7.049	2.771	1.87494	2.94	0.637736	1.336	2.2006
Guiping	GP-960	MT2		1	0.099	0.025	2.023	5.724	2.048	1.60492	2.294	0.699616	1.17	1.96068
Guiping	GP-962	MT19		1			15.812	15.84	15.812	4.48692	6.253	0.717563	3.508	1.7825
Guiping	GP-963	MT19		1			17.269	16.756	17.269	4.68909	6.742	0.695504	3.484	1.93513
Guiping	GP-967	MT37		1	0.07	0.023	4.915	9.212	4.938	2.50159	3.853	0.649259	1.824	2.11239
Guiping	GP-968	MT9		0	0.098		14.066	15.166	14.066	4.23195	6.502	0.650869	2.977	2.18408	5.098	14.97	5.001	14.78	1.01286	9.636	0.270636	4
Guiping	GP-969	MT38		1			10.604	13.257	10.604	3.67443	5.394	0.681207	2.778	1.94168
Guiping	GP-971	MT39		1	0.101	0.121	12.256	17.374	12.377	3.95029	7.809	0.505864	2.25	3.47067
Guiping	GP-972	MT40		0			27.758	23.932	27.758	5.94496	8.146	0.729801	6.178	1.31855
Guiping	GP-975	MT9		0	0.046	0.073	5.45	9.994	5.523	2.63423	4.226	0.623338	1.784	2.36883
Guiping	GP-979	MT9		0			133.652	44.738	133.652	13.045	16.935	0.770296	9.946	1.70269
Guiping	GP-980	MT9		0	0.142	0.167	22.212	19.652	22.379	5.31801	7.836	0.678663	3.696	2.12013
Guiping	GP-981	MT9		0			39.822	25.094	39.822	7.1206	9.413	0.756464	5.47	1.72084
Guiping	GP-984	MT2		1	0.134	0.077	8.032	11.256	8.109	3.19791	4.508	0.709387	2.377	1.89651
Guiping	GP-987	MT9	Scenerio V	0
Guiping	GP-988	MT41		1	0.082	0.025	3.61	7.536	3.635	2.14392	2.861	0.749361	1.609	1.77812
Guiping	GP-995	MT42		0			17.114	16.906	17.114	4.668	6.981	0.668672	3.436	2.03172
Guiping	GP-996	MT43		0	0.242	0.069	11.476	12.924	11.545	3.82252	4.566	0.837171	3.172	1.43947
Guiping	GP-997	MT44		1	0.205	0.25	8.675	11.527	8.925	3.32345	4.358	0.76261	2.654	1.64205
Guiping	GP-1001	MT45		1			42.943	26.763	42.943	7.39437	10.796	0.684918	4.919	2.19476
Guiping	GP-1004	MT2		1			2.539	7.044	2.539	1.79799	3.055	0.588539	1.197	2.55221
Guiping	GP-1006	MT2		1			7.778	11.616	7.778	3.14694	4.82	0.652893	2.237	2.15467
Guiping	GP-1007	MT9		0			14.794	15.655	14.794	4.34008	6.441	0.673821	3.052	2.11042	7.589	16.017	7.408	15.823	1.01226	8.664	0.252797	4
Guiping	GP-1008	MT46		1	0.215	0.497	17.977	17.626	18.474	4.78425	7.32	0.653586	3.614	2.02546
Guiping	GP-1014	MT19		1	0.135	0.083	16.002	16.712	16.085	4.5138	6.162	0.732522	3.518	1.75156
