# Supplementary material for: Miocene Tropical Forests in South China Shaped by Combined Asian Monsoons
Source: Plants (Basel). 2025 Nov 25;14(23):3599. doi: 10.3390/plants14233599 (PMC12694115; doi:10.3390/plants14233599)
Supplement: Supplementary file 1 [file plants-14-03599-s001.zip › Table S2.xlsx]

## Sheet: Scoresheet
Scorer	Locality	Latitude		Longitude		Altitude		Date Collected		Completeness			Yes =		1			Notes:
													No =		leave blank
Status
Species Number	Species / Morphotypes	Lamina		Margin Character States										Size Character States									Apex Character States				Base Character States			Length to Width Character States					Shape Character States				Status	No.	Name	Lamina Dissection	Margin Character States	Size Character States	Apex Character States	Base Character States	Length to Width Character States	Shape Character States
		Unlobed	Lobed	No Teeth	Teeth	Teeth Regular	Teeth Irregular	Teeth Close	Teeth Distant	Teeth Round	Teeth Acute	Teeth Compound	Compound<50%	Nanophyll	Leptophyll I	Leptophyll II	Microphyll I	Microphyll II	Microphyll III	Mesophyll I	Mesophyll II	Mesophyll III	Emarginate	Round	Acute	Attenuate	Cordate	Round	Acute	L:W <1:1	L:W 1-2:1	L:W 2-3:1	L:W 3-4:1	L:W >4:1	Obovate	Elliptic	Ovate
1	MT1	1		1															1							1			1			1				1			Finished	1	OK	OK	OK	OK	OK	OK	OK	OK
2	MT2	1		1													1	1	1						1	1		1	1		1	1	1	1	1	1	1		Finished	2	OK	OK	OK	OK	OK	OK	OK	OK
3	MT3	1		1													1											1			1						1		Unfinished	3	OK	OK	OK	OK	N	OK	OK	OK
4	MT4	1		1															1									1			1					1			Unfinished	4	OK	OK	OK	OK	N	OK	OK	OK
5	MT5	1		1														1											1			1					1		Unfinished	5	OK	OK	OK	OK	N	OK	OK	OK
6	MT6	1		1														1								1	1				1						1		Finished	6	OK	OK	OK	OK	OK	OK	OK	OK
7	MT7	1		1														1								1					1						1		Unfinished	7	OK	OK	OK	OK	OK	N	OK	OK
8	MT8	1		1														1								1					1						1		Unfinished	8	OK	OK	OK	OK	OK	N	OK	OK
9	MT9	1			1	1			1		1							1	1	1	1	1			1	1			1		1	1			1	1	1		Finished	9	OK	OK	OK	OK	OK	OK	OK	OK
10	MT10	1		1														1							1							1					1		Unfinished	10	OK	OK	OK	OK	OK	N	OK	OK
11	MT11	1		1															1				1						1		1					1			Finished	11	OK	OK	OK	OK	OK	OK	OK	OK
12	MT12	1		1																1												1				1			Unfinished	12	OK	OK	OK	OK	N	N	OK	OK
13	MT13	1		1															1						1								1				1		Unfinished	13	OK	OK	OK	OK	OK	N	OK	OK
14	MT14	1		1														1							1				1				1			1			Finished	14	OK	OK	OK	OK	OK	OK	OK	OK
15	MT15	1		1															1							1			1		1					1			Finished	15	OK	OK	OK	OK	OK	OK	OK	OK
16	MT16	1		1														1							1				1				1				1		Finished	16	OK	OK	OK	OK	OK	OK	OK	OK
17	MT17	1		1													1									1		1				1				1			Finished	17	OK	OK	OK	OK	OK	OK	OK	OK
18	MT18	1		1																									1										Unfinished	18	OK	OK	OK	N	N	OK	N	N
19	MT19	1		1															1	1			1		1	1		1	1		1	1				1	1		Finished	19	OK	OK	OK	OK	OK	OK	OK	OK
20	MT20	1		1																		1						1											Unfinished	20	OK	OK	OK	OK	N	OK	N	N
21	MT21	1		1															1														1			1			Unfinished	21	OK	OK	OK	OK	N	N	OK	OK
22	MT22	1		1														1											1			1			1				Unfinished	22	OK	OK	OK	OK	N	OK	OK	OK
23	MT23	1		1														1								1			1			1				1			Finished	23	OK	OK	OK	OK	OK	OK	OK	OK
24	MT24	1		1															1										1			1				1			Unfinished	24	OK	OK	OK	OK	N	OK	OK	OK
25	MT25	1		1																		1		1							1					1			Unfinished	25	OK	OK	OK	OK	OK	N	OK	OK
26	MT26	1			1	1			1		1								1							1			1			1				1			Finished	26	OK	OK	OK	OK	OK	OK	OK	OK
27	MT27	1		1																1							1					1				1			Unfinished	27	OK	OK	OK	OK	N	OK	OK	OK
28	MT28	1		1														1											1			1				1			Unfinished	28	OK	OK	OK	OK	N	OK	OK	OK
29	MT29	1		1														1											1			1				1			Unfinished	29	OK	OK	OK	OK	N	OK	OK	OK
30	MT30	1		1														1											1			1				1			Unfinished	30	OK	OK	OK	OK	N	OK	OK	OK
31	MT31	1			1	1			1		1							1							1												1		Unfinished	31	OK	OK	OK	OK	OK	N	N	OK
32	MT32	1		1																		1																	Unfinished	32	OK	OK	OK	OK	N	N	N	N
33	MT33	1		1														1							1				1		1						1		Finished	33	OK	OK	OK	OK	OK	OK	OK	OK
34	MT34	1		1															1						1							1					1		Unfinished	34	OK	OK	OK	OK	OK	N	OK	OK
35	MT35	1		1														1	1										1			1			1				Unfinished	35	OK	OK	OK	OK	N	OK	OK	OK
36	MT36	1		1															1							1			1			1				1			Finished	36	OK	OK	OK	OK	OK	OK	OK	OK
37	MT37	1		1														1							1			1				1				1			Finished	37	OK	OK	OK	OK	OK	OK	OK	OK
38	MT38	1		1															1										1		1				1				Unfinished	38	OK	OK	OK	OK	N	OK	OK	OK
39	MT39	1		1															1										1				1			1			Unfinished	39	OK	OK	OK	OK	N	OK	OK	OK
40	MT40	1			1	1			1		1											1									1								Unfinished	40	OK	OK	OK	OK	N	N	OK	N
41	MT41	1		1														1					1						1		1				1				Finished	41	OK	OK	OK	OK	OK	OK	OK	OK
42	MT42	1			1	1			1		1								1										1			1				1			Unfinished	42	OK	OK	OK	OK	N	OK	OK	OK
43	MT43	1			1	1			1		1								1										1		1								Unfinished	43	OK	OK	OK	OK	N	OK	OK	N
44	MT44	1		1															1										1		1								Unfinished	44	OK	OK	OK	OK	N	OK	OK	N
45	MT45	1		1																	1											1				1			Unfinished	45	OK	OK	OK	OK	N	N	OK	OK
46	MT46	1		1															1										1			1							Unfinished	46	OK	OK	OK	OK	N	OK	OK	N
																																							N/A	N	N	N	N	N	N	N	N	N
																																							N/A	N	N	N	N	N	N	N	N	N
																																							N/A	N	N	N	N	N	N	N	N	N
																																							N/A	N	N	N	N	N	N	N	N	N
																																							N/A	N	N	N	N	N	N	N	N	N
																																							N/A	N	N	N	N	N	N	N	N	N
																																							N/A	N	N	N	N	N	N	N	N	N
																																							N/A	N	N	N	N	N	N	N	N	N
																																							N/A	N	N	N	N	N	N	N	N	N
																																							N/A	N	N	N	N	N	N	N	N	N
																																							N/A	N	N	N	N	N	N	N	N	N
																																							N/A	N	N	N	N	N	N	N	N	N
																																							N/A	N	N	N	N	N	N	N	N	N
																																							N/A	N	N	N	N	N	N	N	N	N
																																							N/A	N	N	N	N	N	N	N	N	N
																																							N/A	N	N	N	N	N	N	N	N	N
																																							N/A	N	N	N	N	N	N	N	N	N
																																							N/A	N	N	N	N	N	N	N	N	N
0																																							N/A	N	N	N	N	N	N	N	N	N
0																																							N/A	N	N	N	N	N	N	N	N	N
0																																							N/A	N	N	N	N	N	N	N	N	N
0																																							N/A	N	N	N	N	N	N	N	N	N
0																																							N/A	N	N	N	N	N	N	N	N	N
0																																							N/A	N	N	N	N	N	N	N	N	N
0																																							N/A	N	N	N	N	N	N	N	N	N
0																																							N/A	N	N	N	N	N	N	N	N	N
0																																							N/A	N	N	N	N	N	N	N	N	N
0																																							N/A	N	N	N	N	N	N	N	N	N
0																																							N/A	N	N	N	N	N	N	N	N	N
0																																							N/A	N	N	N	N	N	N	N	N	N
0																																							N/A	N	N	N	N	N	N	N	N	N
0																																							N/A	N	N	N	N	N	N	N	N	N
0																																							N/A	N	N	N	N	N	N	N	N	N
0																																							N/A	N	N	N	N	N	N	N	N	N
0																																							N/A	N	N	N	N	N	N	N	N	N
0																																							N/A	N	N	N	N	N	N	N	N	N
0																																							N/A	N	N	N	N	N	N	N	N	N
0																																							N/A	N	N	N	N	N	N	N	N	N
0																																							N/A	N	N	N	N	N	N	N	N	N
0																																							N/A	N	N	N	N	N	N	N	N	N
0																																							N/A	N	N	N	N	N	N	N	N	N
0																																							N/A	N	N	N	N	N	N	N	N	N
0																																							N/A	N	N	N	N	N	N	N	N	N
0																																							N/A	N	N	N	N	N	N	N	N	N
0																																							N/A	N	N	N	N	N	N	N	N	N
0																																							N/A	N	N	N	N	N	N	N	N	N
0																																							N/A	N	N	N	N	N	N	N	N	N
0																																							N/A	N	N	N	N	N	N	N	N	N
0																																							N/A	N	N	N	N	N	N	N	N	N
0																																							N/A	N	N	N	N	N	N	N	N	N
0																																							N/A	N	N	N	N	N	N	N	N	N
0																																							N/A	N	N	N	N	N	N	N	N	N
0																																							N/A	N	N	N	N	N	N	N	N	N
0																																							N/A	N	N	N	N	N	N	N	N	N
0																																							N/A	N	N	N	N	N	N	N	N	N
0																																							N/A	N	N	N	N	N	N	N	N	N
0																																							N/A	N	N	N	N	N	N	N	N	N
0																																							N/A	N	N	N	N	N	N	N	N	N
0																																							N/A	N	N	N	N	N	N	N	N	N
0																																							N/A	N	N	N	N	N	N	N	N	N
0																																							N/A	N	N	N	N	N	N	N	N	N
0																																							N/A	N	N	N	N	N	N	N	N	N
0																																							N/A	N	N	N	N	N	N	N	N	N
0																																							N/A	N	N	N	N	N	N	N	N	N
0																																							N/A	N	N	N	N	N	N	N	N	N
0																																							N/A	N	N	N	N	N	N	N	N	N
0																																							N/A	N	N	N	N	N	N	N	N	N
0																																							N/A	N	N	N	N	N	N	N	N	N
0																																							N/A	N	N	N	N	N	N	N	N	N
0																																							N/A	N	N	N	N	N	N	N	N	N
0																																							N/A	N	N	N	N	N	N	N	N	N
0																																							N/A	N	N	N	N	N	N	N	N	N
0																																							N/A	N	N	N	N	N	N	N	N	N
0																																							N/A	N	N	N	N	N	N	N	N	N
0																																							N/A	N	N	N	N	N	N	N	N	N
0																																							N/A	N	N	N	N	N	N	N	N	N
0																																							N/A	N	N	N	N	N	N	N	N	N
0																																							N/A	N	N	N	N	N	N	N	N	N
0																																							N/A	N	N	N	N	N	N	N	N	N
0																																							N/A	N	N	N	N	N	N	N	N	N
0																																							N/A	N	N	N	N	N	N	N	N	N
0																																							N/A	N	N	N	N	N	N	N	N	N
0																																							N/A	N	N	N	N	N	N	N	N	N
0																																							N/A	N	N	N	N	N	N	N	N	N
0																																							N/A	N	N	N	N	N	N	N	N	N
0																																							N/A	N	N	N	N	N	N	N	N	N
0																																							N/A	N	N	N	N	N	N	N	N	N
0																																							N/A	N	N	N	N	N	N	N	N	N
0																																							N/A	N	N	N	N	N	N	N	N	N
0																																							N/A	N	N	N	N	N	N	N	N	N
0																																							N/A	N	N	N	N	N	N	N	N	N
0																																							N/A	N	N	N	N	N	N	N	N	N
0																																							N/A	N	N	N	N	N	N	N	N	N
0																																							N/A	N	N	N	N	N	N	N	N	N
0																																							N/A	N	N	N	N	N	N	N	N	N
0																																							N/A	N	N	N	N	N	N	N	N	N
0																																							N/A	N	N	N	N	N	N	N	N	N
0																																							N/A	N	N	N	N	N	N	N	N	N
0																																							N/A	N	N	N	N	N	N	N	N	N
0																																							N/A	N	N	N	N	N	N	N	N	N
0																																							N/A	N	N	N	N	N	N	N	N	N
0																																							N/A	N	N	N	N	N	N	N	N	N
0																																							N/A	N	N	N	N	N	N	N	N	N
0																																							N/A	N	N	N	N	N	N	N	N	N
0																																							N/A	N	N	N	N	N	N	N	N	N
0																																							N/A	N	N	N	N	N	N	N	N	N
0																																							N/A	N	N	N	N	N	N	N	N	N
0																																							N/A	N	N	N	N	N	N	N	N	N
0																																							N/A	N	N	N	N	N	N	N	N	N
0																																							N/A	N	N	N	N	N	N	N	N	N
0																																							N/A	N	N	N	N	N	N	N	N	N
0																																							N/A	N	N	N	N	N	N	N	N	N
0																																							N/A	N	N	N	N	N	N	N	N	N
0																																							N/A	N	N	N	N	N	N	N	N	N
0																																							N/A	N	N	N	N	N	N	N	N	N
0																																							N/A	N	N	N	N	N	N	N	N	N
0																																							N/A	N	N	N	N	N	N	N	N	N
0																																							N/A	N	N	N	N	N	N	N	N	N
0																																							N/A	N	N	N	N	N	N	N	N	N
0																																							N/A	N	N	N	N	N	N	N	N	N
0																																							N/A	N	N	N	N	N	N	N	N	N
0																																							N/A	N	N	N	N	N	N	N	N	N
0																																							N/A	N	N	N	N	N	N	N	N	N
0																																							N/A	N	N	N	N	N	N	N	N	N
0																																							N/A	N	N	N	N	N	N	N	N	N
0																																							N/A	N	N	N	N	N	N	N	N	N
0																																							N/A	N	N	N	N	N	N	N	N	N
0																																							N/A	N	N	N	N	N	N	N	N	N
0																																							N/A	N	N	N	N	N	N	N	N	N
0																																							N/A	N	N	N	N	N	N	N	N	N
0																																							N/A	N	N	N	N	N	N	N	N	N
0																																							N/A	N	N	N	N	N	N	N	N	N
0																																							N/A	N	N	N	N	N	N	N	N	N
0																																							N/A	N	N	N	N	N	N	N	N	N
0																																							N/A	N	N	N	N	N	N	N	N	N
0																																							N/A	N	N	N	N	N	N	N	N	N
0																																							N/A	N	N	N	N	N	N	N	N	N
0																																							N/A	N	N	N	N	N	N	N	N	N
0																																							N/A	N	N	N	N	N	N	N	N	N
0																																							N/A	N	N	N	N	N	N	N	N	N
0																																							N/A	N	N	N	N	N	N	N	N	N
0																																							N/A	N	N	N	N	N	N	N	N	N
0																																							N/A	N	N	N	N	N	N	N	N	N
0																																							N/A	N	N	N	N	N	N	N	N	N
0																																							N/A	N	N	N	N	N	N	N	N	N
0																																							N/A	N	N	N	N	N	N	N	N	N
0																																							N/A	N	N	N	N	N	N	N	N	N
0																																							N/A	N	N	N	N	N	N	N	N	N
0																																							N/A	N	N	N	N	N	N	N	N	N
0																																							N/A	N	N	N	N	N	N	N	N	N
0																																							N/A	N	N	N	N	N	N	N	N	N
0																																							N/A	N	N	N	N	N	N	N	N	N
0																																							N/A	N	N	N	N	N	N	N	N	N
0																																							N/A	N	N	N	N	N	N	N	N	N
0																																							N/A	N	N	N	N	N	N	N	N	N
0																																							N/A	N	N	N	N	N	N	N	N	N
0																																							N/A	N	N	N	N	N	N	N	N	N
0																																							N/A	N	N	N	N	N	N	N	N	N
0																																							N/A	N	N	N	N	N	N	N	N	N
0																																							N/A	N	N	N	N	N	N	N	N	N
0																																							N/A	N	N	N	N	N	N	N	N	N
0																																							N/A	N	N	N	N	N	N	N	N	N
0																																							N/A	N	N	N	N	N	N	N	N	N
0																																							N/A	N	N	N	N	N	N	N	N	N
0																																							N/A	N	N	N	N	N	N	N	N	N
0																																							N/A	N	N	N	N	N	N	N	N	N
0																																							N/A	N	N	N	N	N	N	N	N	N
0																																							N/A	N	N	N	N	N	N	N	N	N
0																																							N/A	N	N	N	N	N	N	N	N	N
0																																							N/A	N	N	N	N	N	N	N	N	N
0																																							N/A	N	N	N	N	N	N	N	N	N
0																																							N/A	N	N	N	N	N	N	N	N	N
0																																							N/A	N	N	N	N	N	N	N	N	N
0																																							N/A	N	N	N	N	N	N	N	N	N
0																																							N/A	N	N	N	N	N	N	N	N	N
0																																							N/A	N	N	N	N	N	N	N	N	N
0																																							N/A	N	N	N	N	N	N	N	N	N
0																																							N/A	N	N	N	N	N	N	N	N	N
0																																							N/A	N	N	N	N	N	N	N	N	N
0																																							N/A	N	N	N	N	N	N	N	N	N
0																																							N/A	N	N	N	N	N	N	N	N	N
0																																							N/A	N	N	N	N	N	N	N	N	N
0																																							N/A	N	N	N	N	N	N	N	N	N
0																																							N/A	N	N	N	N	N	N	N	N	N
0																																							N/A	N	N	N	N	N	N	N	N	N
0																																							N/A	N	N	N	N	N	N	N	N	N
0																																							N/A	N	N	N	N	N	N	N	N	N
0																																							N/A	N	N	N	N	N	N	N	N	N
0																																							N/A	N	N	N	N	N	N	N	N	N
0																																							N/A	N	N	N	N	N	N	N	N	N
0																																							N/A	N	N	N	N	N	N	N	N	N
0																																							N/A	N	N	N	N	N	N	N	N	N
0																																							N/A	N	N	N	N	N	N	N	N	N
0																																							N/A	N	N	N	N	N	N	N	N	N
0																																							N/A	N	N	N	N	N	N	N	N	N
0																																							N/A	N	N	N	N	N	N	N	N	N
0																																							N/A	N	N	N	N	N	N	N	N	N
0																																							N/A	N	N	N	N	N	N	N	N	N
0																																							N/A	N	N	N	N	N	N	N	N	N
0																																							N/A	N	N	N	N	N	N	N	N	N
0																																							N/A	N	N	N	N	N	N	N	N	N
0																																							N/A	N	N	N	N	N	N	N	N	N
0																																							N/A	N	N	N	N	N	N	N	N	N
0																																							N/A	N	N	N	N	N	N	N	N	N
0																																							N/A	N	N	N	N	N	N	N	N	N
0																																							N/A	N	N	N	N	N	N	N	N	N
0																																							N/A	N	N	N	N	N	N	N	N	N
0																																							N/A	N	N	N	N	N	N	N	N	N
0																																							N/A	N	N	N	N	N	N	N	N	N
0																																							N/A	N	N	N	N	N	N	N	N	N
0																																							N/A	N	N	N	N	N	N	N	N	N
0																																							N/A	N	N	N	N	N	N	N	N	N
0																																							N/A	N	N	N	N	N	N	N	N	N
0																																							N/A	N	N	N	N	N	N	N	N	N
0																																							N/A	N	N	N	N	N	N	N	N	N
0																																							N/A	N	N	N	N	N	N	N	N	N
0																																							N/A	N	N	N	N	N	N	N	N	N
0																																							N/A	N	N	N	N	N	N	N	N	N
0																																							N/A	N	N	N	N	N	N	N	N	N
0																																							N/A	N	N	N	N	N	N	N	N	N
0																																							N/A	N	N	N	N	N	N	N	N	N
0																																							N/A	N	N	N	N	N	N	N	N	N
0																																							N/A	N	N	N	N	N	N	N	N	N
0																																							N/A	N	N	N	N	N	N	N	N	N
0																																							N/A	N	N	N	N	N	N	N	N	N
0																																							N/A	N	N	N	N	N	N	N	N	N
0																																							N/A	N	N	N	N	N	N	N	N	N
0																																							N/A	N	N	N	N	N	N	N	N	N
0																																							N/A	N	N	N	N	N	N	N	N	N
0																																							N/A	N	N	N	N	N	N	N	N	N
0																																							N/A	N	N	N	N	N	N	N	N	N
0																																							N/A	N	N	N	N	N	N	N	N	N
0																																							N/A	N	N	N	N	N	N	N	N	N
0																																							N/A	N	N	N	N	N	N	N	N	N
0																																							N/A	N	N	N	N	N	N	N	N	N
0																																							N/A	N	N	N	N	N	N	N	N	N
0																																							N/A	N	N	N	N	N	N	N	N	N
																																							N/A	N	N	N	N	N	N	N	N	N
0																																							N/A	N	N	N	N	N	N	N	N	N
0																																							N/A	N	N	N	N	N	N	N	N	N
0																																							N/A	N	N	N	N	N	N	N	N	N
0																																							N/A	N	N	N	N	N	N	N	N	N
0																																							N/A	N	N	N	N	N	N	N	N	N
0																																							N/A	N	N	N	N	N	N	N	N	N
0																																							N/A	N	N	N	N	N	N	N	N	N
0																																							N/A	N	N	N	N	N	N	N	N	N
0																																							N/A	N	N	N	N	N	N	N	N	N
0																																							N/A	N	N	N	N	N	N	N	N	N
0																																							N/A	N	N	N	N	N	N	N	N	N
0																																							N/A	N	N	N	N	N	N	N	N	N
0																																							N/A	N	N	N	N	N	N	N	N	N
0																																							N/A	N	N	N	N	N	N	N	N	N
0																																							N/A	N	N	N	N	N	N	N	N	N
0																																							N/A	N	N	N	N	N	N	N	N	N
End

## Sheet: Result
Scorer	Locality		Latitude	Longitude	Altitude	Date Collected	Completeness	Notes
0	0		0	0	0	00:00:00	0.708075	0
		Lamina	Dissection
		Unlobed	Lobed	No Teeth	Tth Regular	Teeth Close	Teeth Round	Teeth Acute	Tth Compound	Nanophyll	Leptophyll I	Leptophyll II	Microphyll I	Microphyll II	Microphyll III	Mesophyll I	Mesophyll II	Mesophyll III	Apex Emarg.	Apex Round	Apex Acute	Apex Atten.	Base Cordate	Base Round	Base Acute	L:W<1:1	L:W 1-2:1	L:W 2-3:1	L:W 3-4:1	L:W>4:1	Obovate	Elliptic	Ovate									Species No.	Lobed	No Teeth	Tth Regular	Teeth Close	Teeth Round	Teeth Acute	Tth Compound
1	MT1	1	0	1	0	0	0	0	0	0	0	0	0	0	1	0	0	0	0	0	0	1	0	0	1	0	0	1	0	0	0	1	0									1	1	1	0	0	0	0	0
2	MT2	1	0	1	0	0	0	0	0	0	0	0	0.33	0.33	0.33	0	0	0	0	0	0.5	0.5	0	0.5	0.5	0	0.25	0.25	0.25	0.25	0.33	0.33	0.33									1	1	1	0	0	0	0	0
3	MT3	1	0	1	0	0	0	0	0	0	0	0	1	0	0	0	0	0	0	0	0	0	0	1	0	0	1	0	0	0	0	0	1									1	1	1	0	0	0	0	0
4	MT4	1	0	1	0	0	0	0	0	0	0	0	0	0	1	0	0	0	0	0	0	0	0	1	0	0	1	0	0	0	0	1	0									1	1	1	0	0	0	0	0
5	MT5	1	0	1	0	0	0	0	0	0	0	0	0	1	0	0	0	0	0	0	0	0	0	0	1	0	0	1	0	0	0	0	1									1	1	1	0	0	0	0	0
6	MT6	1	0	1	0	0	0	0	0	0	0	0	0	1	0	0	0	0	0	0	0	1	1	0	0	0	1	0	0	0	0	0	1									1	1	1	0	0	0	0	0
7	MT7	1	0	1	0	0	0	0	0	0	0	0	0	1	0	0	0	0	0	0	0	1	0	0	0	0	1	0	0	0	0	0	1									1	1	1	0	0	0	0	0
8	MT8	1	0	1	0	0	0	0	0	0	0	0	0	1	0	0	0	0	0	0	0	1	0	0	0	0	1	0	0	0	0	0	1									1	1	1	0	0	0	0	0
9	MT9	1	0	0	1	0	0	1	0	0	0	0	0	0.2	0.2	0.2	0.2	0.2	0	0	0.5	0.5	0	0	1	0	0.5	0.5	0	0	0.33	0.33	0.33									1	1	0	1	0	0	1	0
10	MT10	1	0	1	0	0	0	0	0	0	0	0	0	1	0	0	0	0	0	0	1	0	0	0	0	0	0	1	0	0	0	0	1									1	1	1	0	0	0	0	0
11	MT11	1	0	1	0	0	0	0	0	0	0	0	0	0	1	0	0	0	1	0	0	0	0	0	1	0	1	0	0	0	0	1	0									1	1	1	0	0	0	0	0
12	MT12	1	0	1	0	0	0	0	0	0	0	0	0	0	0	1	0	0	0	0	0	0	0	0	0	0	0	1	0	0	0	1	0									1	1	1	0	0	0	0	0
13	MT13	1	0	1	0	0	0	0	0	0	0	0	0	0	1	0	0	0	0	0	1	0	0	0	0	0	0	0	1	0	0	0	1									1	1	1	0	0	0	0	0
14	MT14	1	0	1	0	0	0	0	0	0	0	0	0	1	0	0	0	0	0	0	1	0	0	0	1	0	0	0	1	0	0	1	0									1	1	1	0	0	0	0	0
15	MT15	1	0	1	0	0	0	0	0	0	0	0	0	0	1	0	0	0	0	0	0	1	0	0	1	0	1	0	0	0	0	1	0									1	1	1	0	0	0	0	0
16	MT16	1	0	1	0	0	0	0	0	0	0	0	0	1	0	0	0	0	0	0	1	0	0	0	1	0	0	0	1	0	0	0	1									1	1	1	0	0	0	0	0
17	MT17	1	0	1	0	0	0	0	0	0	0	0	1	0	0	0	0	0	0	0	0	1	0	1	0	0	0	1	0	0	0	1	0									1	1	1	0	0	0	0	0
18	MT18	1	0	1	0	0	0	0	0	0	0	0	0	0	0	0	0	0	0	0	0	0	0	0	1	0	0	0	0	0	0	0	0									1	1	1	0	0	0	0	0
19	MT19	1	0	1	0	0	0	0	0	0	0	0	0	0	0.5	0.5	0	0	1	0	0.5	0.5	0	0.5	0.5	0	0.5	0.5	0	0	0	0.5	0.5									1	1	1	0	0	0	0	0
20	MT20	1	0	1	0	0	0	0	0	0	0	0	0	0	0	0	0	1	0	0	0	0	0	1	0	0	0	0	0	0	0	0	0									1	1	1	0	0	0	0	0
21	MT21	1	0	1	0	0	0	0	0	0	0	0	0	0	1	0	0	0	0	0	0	0	0	0	0	0	0	0	1	0	0	1	0									1	1	1	0	0	0	0	0
22	MT22	1	0	1	0	0	0	0	0	0	0	0	0	1	0	0	0	0	0	0	0	0	0	0	1	0	0	1	0	0	1	0	0									1	1	1	0	0	0	0	0
23	MT23	1	0	1	0	0	0	0	0	0	0	0	0	1	0	0	0	0	0	0	0	1	0	0	1	0	0	1	0	0	0	1	0									1	1	1	0	0	0	0	0
24	MT24	1	0	1	0	0	0	0	0	0	0	0	0	0	1	0	0	0	0	0	0	0	0	0	1	0	0	1	0	0	0	1	0									1	1	1	0	0	0	0	0
25	MT25	1	0	1	0	0	0	0	0	0	0	0	0	0	0	0	0	1	0	1	0	0	0	0	0	0	1	0	0	0	0	1	0									1	1	1	0	0	0	0	0
26	MT26	1	0	0	1	0	0	1	0	0	0	0	0	0	1	0	0	0	0	0	0	1	0	0	1	0	0	1	0	0	0	1	0									1	1	0	1	0	0	1	0
27	MT27	1	0	1	0	0	0	0	0	0	0	0	0	0	0	1	0	0	0	0	0	0	1	0	0	0	0	1	0	0	0	1	0									1	1	1	0	0	0	0	0
28	MT28	1	0	1	0	0	0	0	0	0	0	0	0	1	0	0	0	0	0	0	0	0	0	0	1	0	0	1	0	0	0	1	0									1	1	1	0	0	0	0	0
29	MT29	1	0	1	0	0	0	0	0	0	0	0	0	1	0	0	0	0	0	0	0	0	0	0	1	0	0	1	0	0	0	1	0									1	1	1	0	0	0	0	0
30	MT30	1	0	1	0	0	0	0	0	0	0	0	0	1	0	0	0	0	0	0	0	0	0	0	1	0	0	1	0	0	0	1	0									1	1	1	0	0	0	0	0
31	MT31	1	0	0	1	0	0	1	0	0	0	0	0	1	0	0	0	0	0	0	1	0	0	0	0	0	0	0	0	0	0	0	1									1	1	0	1	0	0	1	0
32	MT32	1	0	1	0	0	0	0	0	0	0	0	0	0	0	0	0	1	0	0	0	0	0	0	0	0	0	0	0	0	0	0	0									1	1	1	0	0	0	0	0
33	MT33	1	0	1	0	0	0	0	0	0	0	0	0	1	0	0	0	0	0	0	1	0	0	0	1	0	1	0	0	0	0	0	1									1	1	1	0	0	0	0	0
34	MT34	1	0	1	0	0	0	0	0	0	0	0	0	0	1	0	0	0	0	0	1	0	0	0	0	0	0	1	0	0	0	0	1									1	1	1	0	0	0	0	0
35	MT35	1	0	1	0	0	0	0	0	0	0	0	0	0.5	0.5	0	0	0	0	0	0	0	0	0	1	0	0	1	0	0	1	0	0									1	1	1	0	0	0	0	0
36	MT36	1	0	1	0	0	0	0	0	0	0	0	0	0	1	0	0	0	0	0	0	1	0	0	1	0	0	1	0	0	0	1	0									1	1	1	0	0	0	0	0
37	MT37	1	0	1	0	0	0	0	0	0	0	0	0	1	0	0	0	0	0	0	1	0	0	1	0	0	0	1	0	0	0	1	0									1	1	1	0	0	0	0	0
38	MT38	1	0	1	0	0	0	0	0	0	0	0	0	0	1	0	0	0	0	0	0	0	0	0	1	0	1	0	0	0	1	0	0									1	1	1	0	0	0	0	0
39	MT39	1	0	1	0	0	0	0	0	0	0	0	0	0	1	0	0	0	0	0	0	0	0	0	1	0	0	0	1	0	0	1	0									1	1	1	0	0	0	0	0
40	MT40	1	0	0	1	0	0	1	0	0	0	0	0	0	0	0	0	1	0	0	0	0	0	0	0	0	1	0	0	0	0	0	0									1	1	0	1	0	0	1	0
41	MT41	1	0	1	0	0	0	0	0	0	0	0	0	1	0	0	0	0	1	0	0	0	0	0	1	0	1	0	0	0	1	0	0									1	1	1	0	0	0	0	0
42	MT42	1	0	0	1	0	0	1	0	0	0	0	0	0	1	0	0	0	0	0	0	0	0	0	1	0	0	1	0	0	0	1	0									1	1	0	1	0	0	1	0
43	MT43	1	0	0	1	0	0	1	0	0	0	0	0	0	1	0	0	0	0	0	0	0	0	0	1	0	1	0	0	0	0	0	0									1	1	0	1	0	0	1	0
44	MT44	1	0	1	0	0	0	0	0	0	0	0	0	0	1	0	0	0	0	0	0	0	0	0	1	0	1	0	0	0	0	0	0									1	1	1	0	0	0	0	0
45	MT45	1	0	1	0	0	0	0	0	0	0	0	0	0	0	0	1	0	0	0	0	0	0	0	0	0	0	1	0	0	0	1	0									1	1	1	0	0	0	0	0
46	MT46	1	0	1	0	0	0	0	0	0	0	0	0	0	1	0	0	0	0	0	0	0	0	0	1	0	0	1	0	0	0	0	0									1	1	1	0	0	0	0	0
0	0	0	0	0	0	0	0	0	0	0	0	0	0	0	0	0	0	0	0	0	0	0	0	0	0	0	0	0	0	0	0	0	0									0	0	0	0	0	0	0	0
0	0	0	0	0	0	0	0	0	0	0	0	0	0	0	0	0	0	0	0	0	0	0	0	0	0	0	0	0	0	0	0	0	0									0	0	0	0	0	0	0	0
0	0	0	0	0	0	0	0	0	0	0	0	0	0	0	0	0	0	0	0	0	0	0	0	0	0	0	0	0	0	0	0	0	0									0	0	0	0	0	0	0	0
0	0	0	0	0	0	0	0	0	0	0	0	0	0	0	0	0	0	0	0	0	0	0	0	0	0	0	0	0	0	0	0	0	0									0	0	0	0	0	0	0	0
0	0	0	0	0	0	0	0	0	0	0	0	0	0	0	0	0	0	0	0	0	0	0	0	0	0	0	0	0	0	0	0	0	0									0	0	0	0	0	0	0	0
0	0	0	0	0	0	0	0	0	0	0	0	0	0	0	0	0	0	0	0	0	0	0	0	0	0	0	0	0	0	0	0	0	0									0	0	0	0	0	0	0	0
0	0	0	0	0	0	0	0	0	0	0	0	0	0	0	0	0	0	0	0	0	0	0	0	0	0	0	0	0	0	0	0	0	0									0	0	0	0	0	0	0	0
0	0	0	0	0	0	0	0	0	0	0	0	0	0	0	0	0	0	0	0	0	0	0	0	0	0	0	0	0	0	0	0	0	0									0	0	0	0	0	0	0	0
0	0	0	0	0	0	0	0	0	0	0	0	0	0	0	0	0	0	0	0	0	0	0	0	0	0	0	0	0	0	0	0	0	0									0	0	0	0	0	0	0	0
0	0	0	0	0	0	0	0	0	0	0	0	0	0	0	0	0	0	0	0	0	0	0	0	0	0	0	0	0	0	0	0	0	0									0	0	0	0	0	0	0	0
0	0	0	0	0	0	0	0	0	0	0	0	0	0	0	0	0	0	0	0	0	0	0	0	0	0	0	0	0	0	0	0	0	0									0	0	0	0	0	0	0	0
0	0	0	0	0	0	0	0	0	0	0	0	0	0	0	0	0	0	0	0	0	0	0	0	0	0	0	0	0	0	0	0	0	0									0	0	0	0	0	0	0	0
0	0	0	0	0	0	0	0	0	0	0	0	0	0	0	0	0	0	0	0	0	0	0	0	0	0	0	0	0	0	0	0	0	0									0	0	0	0	0	0	0	0
0	0	0	0	0	0	0	0	0	0	0	0	0	0	0	0	0	0	0	0	0	0	0	0	0	0	0	0	0	0	0	0	0	0									0	0	0	0	0	0	0	0
0	0	0	0	0	0	0	0	0	0	0	0	0	0	0	0	0	0	0	0	0	0	0	0	0	0	0	0	0	0	0	0	0	0									0	0	0	0	0	0	0	0
0	0	0	0	0	0	0	0	0	0	0	0	0	0	0	0	0	0	0	0	0	0	0	0	0	0	0	0	0	0	0	0	0	0									0	0	0	0	0	0	0	0
0	0	0	0	0	0	0	0	0	0	0	0	0	0	0	0	0	0	0	0	0	0	0	0	0	0	0	0	0	0	0	0	0	0									0	0	0	0	0	0	0	0
0	0	0	0	0	0	0	0	0	0	0	0	0	0	0	0	0	0	0	0	0	0	0	0	0	0	0	0	0	0	0	0	0	0									0	0	0	0	0	0	0	0
0	0	0	0	0	0	0	0	0	0	0	0	0	0	0	0	0	0	0	0	0	0	0	0	0	0	0	0	0	0	0	0	0	0									0	0	0	0	0	0	0	0
0	0	0	0	0	0	0	0	0	0	0	0	0	0	0	0	0	0	0	0	0	0	0	0	0	0	0	0	0	0	0	0	0	0									0	0	0	0	0	0	0	0
0	0	0	0	0	0	0	0	0	0	0	0	0	0	0	0	0	0	0	0	0	0	0	0	0	0	0	0	0	0	0	0	0	0									0	0	0	0	0	0	0	0
0	0	0	0	0	0	0	0	0	0	0	0	0	0	0	0	0	0	0	0	0	0	0	0	0	0	0	0	0	0	0	0	0	0									0	0	0	0	0	0	0	0
0	0	0	0	0	0	0	0	0	0	0	0	0	0	0	0	0	0	0	0	0	0	0	0	0	0	0	0	0	0	0	0	0	0									0	0	0	0	0	0	0	0
0	0	0	0	0	0	0	0	0	0	0	0	0	0	0	0	0	0	0	0	0	0	0	0	0	0	0	0	0	0	0	0	0	0									0	0	0	0	0	0	0	0
0	0	0	0	0	0	0	0	0	0	0	0	0	0	0	0	0	0	0	0	0	0	0	0	0	0	0	0	0	0	0	0	0	0									0	0	0	0	0	0	0	0
0	0	0	0	0	0	0	0	0	0	0	0	0	0	0	0	0	0	0	0	0	0	0	0	0	0	0	0	0	0	0	0	0	0									0	0	0	0	0	0	0	0
0	0	0	0	0	0	0	0	0	0	0	0	0	0	0	0	0	0	0	0	0	0	0	0	0	0	0	0	0	0	0	0	0	0									0	0	0	0	0	0	0	0
0	0	0	0	0	0	0	0	0	0	0	0	0	0	0	0	0	0	0	0	0	0	0	0	0	0	0	0	0	0	0	0	0	0									0	0	0	0	0	0	0	0
0	0	0	0	0	0	0	0	0	0	0	0	0	0	0	0	0	0	0	0	0	0	0	0	0	0	0	0	0	0	0	0	0	0									0	0	0	0	0	0	0	0
0	0	0	0	0	0	0	0	0	0	0	0	0	0	0	0	0	0	0	0	0	0	0	0	0	0	0	0	0	0	0	0	0	0									0	0	0	0	0	0	0	0
0	0	0	0	0	0	0	0	0	0	0	0	0	0	0	0	0	0	0	0	0	0	0	0	0	0	0	0	0	0	0	0	0	0									0	0	0	0	0	0	0	0
0	0	0	0	0	0	0	0	0	0	0	0	0	0	0	0	0	0	0	0	0	0	0	0	0	0	0	0	0	0	0	0	0	0									0	0	0	0	0	0	0	0
0	0	0	0	0	0	0	0	0	0	0	0	0	0	0	0	0	0	0	0	0	0	0	0	0	0	0	0	0	0	0	0	0	0									0	0	0	0	0	0	0	0
0	0	0	0	0	0	0	0	0	0	0	0	0	0	0	0	0	0	0	0	0	0	0	0	0	0	0	0	0	0	0	0	0	0									0	0	0	0	0	0	0	0
0	0	0	0	0	0	0	0	0	0	0	0	0	0	0	0	0	0	0	0	0	0	0	0	0	0	0	0	0	0	0	0	0	0									0	0	0	0	0	0	0	0
0	0	0	0	0	0	0	0	0	0	0	0	0	0	0	0	0	0	0	0	0	0	0	0	0	0	0	0	0	0	0	0	0	0									0	0	0	0	0	0	0	0
0	0	0	0	0	0	0	0	0	0	0	0	0	0	0	0	0	0	0	0	0	0	0	0	0	0	0	0	0	0	0	0	0	0									0	0	0	0	0	0	0	0
0	0	0	0	0	0	0	0	0	0	0	0	0	0	0	0	0	0	0	0	0	0	0	0	0	0	0	0	0	0	0	0	0	0									0	0	0	0	0	0	0	0
0	0	0	0	0	0	0	0	0	0	0	0	0	0	0	0	0	0	0	0	0	0	0	0	0	0	0	0	0	0	0	0	0	0									0	0	0	0	0	0	0	0
0	0	0	0	0	0	0	0	0	0	0	0	0	0	0	0	0	0	0	0	0	0	0	0	0	0	0	0	0	0	0	0	0	0									0	0	0	0	0	0	0	0
0	0	0	0	0	0	0	0	0	0	0	0	0	0	0	0	0	0	0	0	0	0	0	0	0	0	0	0	0	0	0	0	0	0									0	0	0	0	0	0	0	0
0	0	0	0	0	0	0	0	0	0	0	0	0	0	0	0	0	0	0	0	0	0	0	0	0	0	0	0	0	0	0	0	0	0									0	0	0	0	0	0	0	0
0	0	0	0	0	0	0	0	0	0	0	0	0	0	0	0	0	0	0	0	0	0	0	0	0	0	0	0	0	0	0	0	0	0									0	0	0	0	0	0	0	0
0	0	0	0	0	0	0	0	0	0	0	0	0	0	0	0	0	0	0	0	0	0	0	0	0	0	0	0	0	0	0	0	0	0									0	0	0	0	0	0	0	0
0	0	0	0	0	0	0	0	0	0	0	0	0	0	0	0	0	0	0	0	0	0	0	0	0	0	0	0	0	0	0	0	0	0									0	0	0	0	0	0	0	0
0	0	0	0	0	0	0	0	0	0	0	0	0	0	0	0	0	0	0	0	0	0	0	0	0	0	0	0	0	0	0	0	0	0									0	0	0	0	0	0	0	0
0	0	0	0	0	0	0	0	0	0	0	0	0	0	0	0	0	0	0	0	0	0	0	0	0	0	0	0	0	0	0	0	0	0									0	0	0	0	0	0	0	0
0	0	0	0	0	0	0	0	0	0	0	0	0	0	0	0	0	0	0	0	0	0	0	0	0	0	0	0	0	0	0	0	0	0									0	0	0	0	0	0	0	0
0	0	0	0	0	0	0	0	0	0	0	0	0	0	0	0	0	0	0	0	0	0	0	0	0	0	0	0	0	0	0	0	0	0									0	0	0	0	0	0	0	0
0	0	0	0	0	0	0	0	0	0	0	0	0	0	0	0	0	0	0	0	0	0	0	0	0	0	0	0	0	0	0	0	0	0									0	0	0	0	0	0	0	0
0	0	0	0	0	0	0	0	0	0	0	0	0	0	0	0	0	0	0	0	0	0	0	0	0	0	0	0	0	0	0	0	0	0									0	0	0	0	0	0	0	0
0	0	0	0	0	0	0	0	0	0	0	0	0	0	0	0	0	0	0	0	0	0	0	0	0	0	0	0	0	0	0	0	0	0									0	0	0	0	0	0	0	0
0	0	0	0	0	0	0	0	0	0	0	0	0	0	0	0	0	0	0	0	0	0	0	0	0	0	0	0	0	0	0	0	0	0									0	0	0	0	0	0	0	0
0	0	0	0	0	0	0	0	0	0	0	0	0	0	0	0	0	0	0	0	0	0	0	0	0	0	0	0	0	0	0	0	0	0									0	0	0	0	0	0	0	0
0	0	0	0	0	0	0	0	0	0	0	0	0	0	0	0	0	0	0	0	0	0	0	0	0	0	0	0	0	0	0	0	0	0									0	0	0	0	0	0	0	0
0	0	0	0	0	0	0	0	0	0	0	0	0	0	0	0	0	0	0	0	0	0	0	0	0	0	0	0	0	0	0	0	0	0									0	0	0	0	0	0	0	0
0	0	0	0	0	0	0	0	0	0	0	0	0	0	0	0	0	0	0	0	0	0	0	0	0	0	0	0	0	0	0	0	0	0									0	0	0	0	0	0	0	0
0	0	0	0	0	0	0	0	0	0	0	0	0	0	0	0	0	0	0	0	0	0	0	0	0	0	0	0	0	0	0	0	0	0									0	0	0	0	0	0	0	0
0	0	0	0	0	0	0	0	0	0	0	0	0	0	0	0	0	0	0	0	0	0	0	0	0	0	0	0	0	0	0	0	0	0									0	0	0	0	0	0	0	0
0	0	0	0	0	0	0	0	0	0	0	0	0	0	0	0	0	0	0	0	0	0	0	0	0	0	0	0	0	0	0	0	0	0									0	0	0	0	0	0	0	0
0	0	0	0	0	0	0	0	0	0	0	0	0	0	0	0	0	0	0	0	0	0	0	0	0	0	0	0	0	0	0	0	0	0									0	0	0	0	0	0	0	0
0	0	0	0	0	0	0	0	0	0	0	0	0	0	0	0	0	0	0	0	0	0	0	0	0	0	0	0	0	0	0	0	0	0									0	0	0	0	0	0	0	0
0	0	0	0	0	0	0	0	0	0	0	0	0	0	0	0	0	0	0	0	0	0	0	0	0	0	0	0	0	0	0	0	0	0									0	0	0	0	0	0	0	0
0	0	0	0	0	0	0	0	0	0	0	0	0	0	0	0	0	0	0	0	0	0	0	0	0	0	0	0	0	0	0	0	0	0									0	0	0	0	0	0	0	0
0	0	0	0	0	0	0	0	0	0	0	0	0	0	0	0	0	0	0	0	0	0	0	0	0	0	0	0	0	0	0	0	0	0									0	0	0	0	0	0	0	0
0	0	0	0	0	0	0	0	0	0	0	0	0	0	0	0	0	0	0	0	0	0	0	0	0	0	0	0	0	0	0	0	0	0									0	0	0	0	0	0	0	0
0	0	0	0	0	0	0	0	0	0	0	0	0	0	0	0	0	0	0	0	0	0	0	0	0	0	0	0	0	0	0	0	0	0									0	0	0	0	0	0	0	0
0	0	0	0	0	0	0	0	0	0	0	0	0	0	0	0	0	0	0	0	0	0	0	0	0	0	0	0	0	0	0	0	0	0									0	0	0	0	0	0	0	0
0	0	0	0	0	0	0	0	0	0	0	0	0	0	0	0	0	0	0	0	0	0	0	0	0	0	0	0	0	0	0	0	0	0									0	0	0	0	0	0	0	0
0	0	0	0	0	0	0	0	0	0	0	0	0	0	0	0	0	0	0	0	0	0	0	0	0	0	0	0	0	0	0	0	0	0									0	0	0	0	0	0	0	0
0	0	0	0	0	0	0	0	0	0	0	0	0	0	0	0	0	0	0	0	0	0	0	0	0	0	0	0	0	0	0	0	0	0									0	0	0	0	0	0	0	0
0	0	0	0	0	0	0	0	0	0	0	0	0	0	0	0	0	0	0	0	0	0	0	0	0	0	0	0	0	0	0	0	0	0									0	0	0	0	0	0	0	0
0	0	0	0	0	0	0	0	0	0	0	0	0	0	0	0	0	0	0	0	0	0	0	0	0	0	0	0	0	0	0	0	0	0									0	0	0	0	0	0	0	0
0	0	0	0	0	0	0	0	0	0	0	0	0	0	0	0	0	0	0	0	0	0	0	0	0	0	0	0	0	0	0	0	0	0									0	0	0	0	0	0	0	0
0	0	0	0	0	0	0	0	0	0	0	0	0	0	0	0	0	0	0	0	0	0	0	0	0	0	0	0	0	0	0	0	0	0									0	0	0	0	0	0	0	0
0	0	0	0	0	0	0	0	0	0	0	0	0	0	0	0	0	0	0	0	0	0	0	0	0	0	0	0	0	0	0	0	0	0									0	0	0	0	0	0	0	0
0	0	0	0	0	0	0	0	0	0	0	0	0	0	0	0	0	0	0	0	0	0	0	0	0	0	0	0	0	0	0	0	0	0									0	0	0	0	0	0	0	0
0	0	0	0	0	0	0	0	0	0	0	0	0	0	0	0	0	0	0	0	0	0	0	0	0	0	0	0	0	0	0	0	0	0									0	0	0	0	0	0	0	0
0	0	0	0	0	0	0	0	0	0	0	0	0	0	0	0	0	0	0	0	0	0	0	0	0	0	0	0	0	0	0	0	0	0									0	0	0	0	0	0	0	0
0	0	0	0	0	0	0	0	0	0	0	0	0	0	0	0	0	0	0	0	0	0	0	0	0	0	0	0	0	0	0	0	0	0									0	0	0	0	0	0	0	0
0	0	0	0	0	0	0	0	0	0	0	0	0	0	0	0	0	0	0	0	0	0	0	0	0	0	0	0	0	0	0	0	0	0									0	0	0	0	0	0	0	0
0	0	0	0	0	0	0	0	0	0	0	0	0	0	0	0	0	0	0	0	0	0	0	0	0	0	0	0	0	0	0	0	0	0									0	0	0	0	0	0	0	0
0	0	0	0	0	0	0	0	0	0	0	0	0	0	0	0	0	0	0	0	0	0	0	0	0	0	0	0	0	0	0	0	0	0									0	0	0	0	0	0	0	0
0	0	0	0	0	0	0	0	0	0	0	0	0	0	0	0	0	0	0	0	0	0	0	0	0	0	0	0	0	0	0	0	0	0									0	0	0	0	0	0	0	0
0	0	0	0	0	0	0	0	0	0	0	0	0	0	0	0	0	0	0	0	0	0	0	0	0	0	0	0	0	0	0	0	0	0									0	0	0	0	0	0	0	0
0	0	0	0	0	0	0	0	0	0	0	0	0	0	0	0	0	0	0	0	0	0	0	0	0	0	0	0	0	0	0	0	0	0									0	0	0	0	0	0	0	0
0	0	0	0	0	0	0	0	0	0	0	0	0	0	0	0	0	0	0	0	0	0	0	0	0	0	0	0	0	0	0	0	0	0									0	0	0	0	0	0	0	0
0	0	0	0	0	0	0	0	0	0	0	0	0	0	0	0	0	0	0	0	0	0	0	0	0	0	0	0	0	0	0	0	0	0									0	0	0	0	0	0	0	0
0	0	0	0	0	0	0	0	0	0	0	0	0	0	0	0	0	0	0	0	0	0	0	0	0	0	0	0	0	0	0	0	0	0									0	0	0	0	0	0	0	0
0	0	0	0	0	0	0	0	0	0	0	0	0	0	0	0	0	0	0	0	0	0	0	0	0	0	0	0	0	0	0	0	0	0									0	0	0	0	0	0	0	0
0	0	0	0	0	0	0	0	0	0	0	0	0	0	0	0	0	0	0	0	0	0	0	0	0	0	0	0	0	0	0	0	0	0									0	0	0	0	0	0	0	0
0	0	0	0	0	0	0	0	0	0	0	0	0	0	0	0	0	0	0	0	0	0	0	0	0	0	0	0	0	0	0	0	0	0									0	0	0	0	0	0	0	0
0	0	0	0	0	0	0	0	0	0	0	0	0	0	0	0	0	0	0	0	0	0	0	0	0	0	0	0	0	0	0	0	0	0									0	0	0	0	0	0	0	0
0	0	0	0	0	0	0	0	0	0	0	0	0	0	0	0	0	0	0	0	0	0	0	0	0	0	0	0	0	0	0	0	0	0									0	0	0	0	0	0	0	0
0	0	0	0	0	0	0	0	0	0	0	0	0	0	0	0	0	0	0	0	0	0	0	0	0	0	0	0	0	0	0	0	0	0									0	0	0	0	0	0	0	0
0	0	0	0	0	0	0	0	0	0	0	0	0	0	0	0	0	0	0	0	0	0	0	0	0	0	0	0	0	0	0	0	0	0									0	0	0	0	0	0	0	0
0	0	0	0	0	0	0	0	0	0	0	0	0	0	0	0	0	0	0	0	0	0	0	0	0	0	0	0	0	0	0	0	0	0									0	0	0	0	0	0	0	0
0	0	0	0	0	0	0	0	0	0	0	0	0	0	0	0	0	0	0	0	0	0	0	0	0	0	0	0	0	0	0	0	0	0									0	0	0	0	0	0	0	0
0	0	0	0	0	0	0	0	0	0	0	0	0	0	0	0	0	0	0	0	0	0	0	0	0	0	0	0	0	0	0	0	0	0									0	0	0	0	0	0	0	0
0	0	0	0	0	0	0	0	0	0	0	0	0	0	0	0	0	0	0	0	0	0	0	0	0	0	0	0	0	0	0	0	0	0									0	0	0	0	0	0	0	0
0	0	0	0	0	0	0	0	0	0	0	0	0	0	0	0	0	0	0	0	0	0	0	0	0	0	0	0	0	0	0	0	0	0									0	0	0	0	0	0	0	0
0	0	0	0	0	0	0	0	0	0	0	0	0	0	0	0	0	0	0	0	0	0	0	0	0	0	0	0	0	0	0	0	0	0									0	0	0	0	0	0	0	0
0	0	0	0	0	0	0	0	0	0	0	0	0	0	0	0	0	0	0	0	0	0	0	0	0	0	0	0	0	0	0	0	0	0									0	0	0	0	0	0	0	0
0	0	0	0	0	0	0	0	0	0	0	0	0	0	0	0	0	0	0	0	0	0	0	0	0	0	0	0	0	0	0	0	0	0									0	0	0	0	0	0	0	0
0	0	0	0	0	0	0	0	0	0	0	0	0	0	0	0	0	0	0	0	0	0	0	0	0	0	0	0	0	0	0	0	0	0									0	0	0	0	0	0	0	0
0	0	0	0	0	0	0	0	0	0	0	0	0	0	0	0	0	0	0	0	0	0	0	0	0	0	0	0	0	0	0	0	0	0									0	0	0	0	0	0	0	0
0	0	0	0	0	0	0	0	0	0	0	0	0	0	0	0	0	0	0	0	0	0	0	0	0	0	0	0	0	0	0	0	0	0									0	0	0	0	0	0	0	0
0	0	0	0	0	0	0	0	0	0	0	0	0	0	0	0	0	0	0	0	0	0	0	0	0	0	0	0	0	0	0	0	0	0									0	0	0	0	0	0	0	0
0	0	0	0	0	0	0	0	0	0	0	0	0	0	0	0	0	0	0	0	0	0	0	0	0	0	0	0	0	0	0	0	0	0									0	0	0	0	0	0	0	0
0	0	0	0	0	0	0	0	0	0	0	0	0	0	0	0	0	0	0	0	0	0	0	0	0	0	0	0	0	0	0	0	0	0									0	0	0	0	0	0	0	0
0	0	0	0	0	0	0	0	0	0	0	0	0	0	0	0	0	0	0	0	0	0	0	0	0	0	0	0	0	0	0	0	0	0									0	0	0	0	0	0	0	0
0	0	0	0	0	0	0	0	0	0	0	0	0	0	0	0	0	0	0	0	0	0	0	0	0	0	0	0	0	0	0	0	0	0									0	0	0	0	0	0	0	0
0	0	0	0	0	0	0	0	0	0	0	0	0	0	0	0	0	0	0	0	0	0	0	0	0	0	0	0	0	0	0	0	0	0									0	0	0	0	0	0	0	0
0	0	0	0	0	0	0	0	0	0	0	0	0	0	0	0	0	0	0	0	0	0	0	0	0	0	0	0	0	0	0	0	0	0									0	0	0	0	0	0	0	0
0	0	0	0	0	0	0	0	0	0	0	0	0	0	0	0	0	0	0	0	0	0	0	0	0	0	0	0	0	0	0	0	0	0									0	0	0	0	0	0	0	0
0	0	0	0	0	0	0	0	0	0	0	0	0	0	0	0	0	0	0	0	0	0	0	0	0	0	0	0	0	0	0	0	0	0									0	0	0	0	0	0	0	0
0	0	0	0	0	0	0	0	0	0	0	0	0	0	0	0	0	0	0	0	0	0	0	0	0	0	0	0	0	0	0	0	0	0									0	0	0	0	0	0	0	0
0	0	0	0	0	0	0	0	0	0	0	0	0	0	0	0	0	0	0	0	0	0	0	0	0	0	0	0	0	0	0	0	0	0									0	0	0	0	0	0	0	0
0	0	0	0	0	0	0	0	0	0	0	0	0	0	0	0	0	0	0	0	0	0	0	0	0	0	0	0	0	0	0	0	0	0									0	0	0	0	0	0	0	0
0	0	0	0	0	0	0	0	0	0	0	0	0	0	0	0	0	0	0	0	0	0	0	0	0	0	0	0	0	0	0	0	0	0									0	0	0	0	0	0	0	0
0	0	0	0	0	0	0	0	0	0	0	0	0	0	0	0	0	0	0	0	0	0	0	0	0	0	0	0	0	0	0	0	0	0									0	0	0	0	0	0	0	0
0	0	0	0	0	0	0	0	0	0	0	0	0	0	0	0	0	0	0	0	0	0	0	0	0	0	0	0	0	0	0	0	0	0									0	0	0	0	0	0	0	0
0	0	0	0	0	0	0	0	0	0	0	0	0	0	0	0	0	0	0	0	0	0	0	0	0	0	0	0	0	0	0	0	0	0									0	0	0	0	0	0	0	0
0	0	0	0	0	0	0	0	0	0	0	0	0	0	0	0	0	0	0	0	0	0	0	0	0	0	0	0	0	0	0	0	0	0									0	0	0	0	0	0	0	0
0	0	0	0	0	0	0	0	0	0	0	0	0	0	0	0	0	0	0	0	0	0	0	0	0	0	0	0	0	0	0	0	0	0									0	0	0	0	0	0	0	0
0	0	0	0	0	0	0	0	0	0	0	0	0	0	0	0	0	0	0	0	0	0	0	0	0	0	0	0	0	0	0	0	0	0									0	0	0	0	0	0	0	0
0	0	0	0	0	0	0	0	0	0	0	0	0	0	0	0	0	0	0	0	0	0	0	0	0	0	0	0	0	0	0	0	0	0									0	0	0	0	0	0	0	0
0	0	0	0	0	0	0	0	0	0	0	0	0	0	0	0	0	0	0	0	0	0	0	0	0	0	0	0	0	0	0	0	0	0									0	0	0	0	0	0	0	0
0	0	0	0	0	0	0	0	0	0	0	0	0	0	0	0	0	0	0	0	0	0	0	0	0	0	0	0	0	0	0	0	0	0									0	0	0	0	0	0	0	0
0	0	0	0	0	0	0	0	0	0	0	0	0	0	0	0	0	0	0	0	0	0	0	0	0	0	0	0	0	0	0	0	0	0									0	0	0	0	0	0	0	0
0	0	0	0	0	0	0	0	0	0	0	0	0	0	0	0	0	0	0	0	0	0	0	0	0	0	0	0	0	0	0	0	0	0									0	0	0	0	0	0	0	0
0	0	0	0	0	0	0	0	0	0	0	0	0	0	0	0	0	0	0	0	0	0	0	0	0	0	0	0	0	0	0	0	0	0									0	0	0	0	0	0	0	0
0	0	0	0	0	0	0	0	0	0	0	0	0	0	0	0	0	0	0	0	0	0	0	0	0	0	0	0	0	0	0	0	0	0									0	0	0	0	0	0	0	0
0	0	0	0	0	0	0	0	0	0	0	0	0	0	0	0	0	0	0	0	0	0	0	0	0	0	0	0	0	0	0	0	0	0									0	0	0	0	0	0	0	0
0	0	0	0	0	0	0	0	0	0	0	0	0	0	0	0	0	0	0	0	0	0	0	0	0	0	0	0	0	0	0	0	0	0									0	0	0	0	0	0	0	0
0	0	0	0	0	0	0	0	0	0	0	0	0	0	0	0	0	0	0	0	0	0	0	0	0	0	0	0	0	0	0	0	0	0									0	0	0	0	0	0	0	0
0	0	0	0	0	0	0	0	0	0	0	0	0	0	0	0	0	0	0	0	0	0	0	0	0	0	0	0	0	0	0	0	0	0									0	0	0	0	0	0	0	0
0	0	0	0	0	0	0	0	0	0	0	0	0	0	0	0	0	0	0	0	0	0	0	0	0	0	0	0	0	0	0	0	0	0									0	0	0	0	0	0	0	0
0	0	0	0	0	0	0	0	0	0	0	0	0	0	0	0	0	0	0	0	0	0	0	0	0	0	0	0	0	0	0	0	0	0									0	0	0	0	0	0	0	0
0	0	0	0	0	0	0	0	0	0	0	0	0	0	0	0	0	0	0	0	0	0	0	0	0	0	0	0	0	0	0	0	0	0									0	0	0	0	0	0	0	0
0	0	0	0	0	0	0	0	0	0	0	0	0	0	0	0	0	0	0	0	0	0	0	0	0	0	0	0	0	0	0	0	0	0									0	0	0	0	0	0	0	0
0	0	0	0	0	0	0	0	0	0	0	0	0	0	0	0	0	0	0	0	0	0	0	0	0	0	0	0	0	0	0	0	0	0									0	0	0	0	0	0	0	0
0	0	0	0	0	0	0	0	0	0	0	0	0	0	0	0	0	0	0	0	0	0	0	0	0	0	0	0	0	0	0	0	0	0									0	0	0	0	0	0	0	0
0	0	0	0	0	0	0	0	0	0	0	0	0	0	0	0	0	0	0	0	0	0	0	0	0	0	0	0	0	0	0	0	0	0									0	0	0	0	0	0	0	0
0	0	0	0	0	0	0	0	0	0	0	0	0	0	0	0	0	0	0	0	0	0	0	0	0	0	0	0	0	0	0	0	0	0									0	0	0	0	0	0	0	0
0	0	0	0	0	0	0	0	0	0	0	0	0	0	0	0	0	0	0	0	0	0	0	0	0	0	0	0	0	0	0	0	0	0									0	0	0	0	0	0	0	0
0	0	0	0	0	0	0	0	0	0	0	0	0	0	0	0	0	0	0	0	0	0	0	0	0	0	0	0	0	0	0	0	0	0									0	0	0	0	0	0	0	0
0	0	0	0	0	0	0	0	0	0	0	0	0	0	0	0	0	0	0	0	0	0	0	0	0	0	0	0	0	0	0	0	0	0									0	0	0	0	0	0	0	0
0	0	0	0	0	0	0	0	0	0	0	0	0	0	0	0	0	0	0	0	0	0	0	0	0	0	0	0	0	0	0	0	0	0									0	0	0	0	0	0	0	0
0	0	0	0	0	0	0	0	0	0	0	0	0	0	0	0	0	0	0	0	0	0	0	0	0	0	0	0	0	0	0	0	0	0									0	0	0	0	0	0	0	0
0	0	0	0	0	0	0	0	0	0	0	0	0	0	0	0	0	0	0	0	0	0	0	0	0	0	0	0	0	0	0	0	0	0									0	0	0	0	0	0	0	0
0	0	0	0	0	0	0	0	0	0	0	0	0	0	0	0	0	0	0	0	0	0	0	0	0	0	0	0	0	0	0	0	0	0									0	0	0	0	0	0	0	0
0	0	0	0	0	0	0	0	0	0	0	0	0	0	0	0	0	0	0	0	0	0	0	0	0	0	0	0	0	0	0	0	0	0									0	0	0	0	0	0	0	0
0	0	0	0	0	0	0	0	0	0	0	0	0	0	0	0	0	0	0	0	0	0	0	0	0	0	0	0	0	0	0	0	0	0									0	0	0	0	0	0	0	0
0	0	0	0	0	0	0	0	0	0	0	0	0	0	0	0	0	0	0	0	0	0	0	0	0	0	0	0	0	0	0	0	0	0									0	0	0	0	0	0	0	0
0	0	0	0	0	0	0	0	0	0	0	0	0	0	0	0	0	0	0	0	0	0	0	0	0	0	0	0	0	0	0	0	0	0									0	0	0	0	0	0	0	0
0	0	0	0	0	0	0	0	0	0	0	0	0	0	0	0	0	0	0	0	0	0	0	0	0	0	0	0	0	0	0	0	0	0									0	0	0	0	0	0	0	0
0	0	0	0	0	0	0	0	0	0	0	0	0	0	0	0	0	0	0	0	0	0	0	0	0	0	0	0	0	0	0	0	0	0									0	0	0	0	0	0	0	0
0	0	0	0	0	0	0	0	0	0	0	0	0	0	0	0	0	0	0	0	0	0	0	0	0	0	0	0	0	0	0	0	0	0									0	0	0	0	0	0	0	0
0	0	0	0	0	0	0	0	0	0	0	0	0	0	0	0	0	0	0	0	0	0	0	0	0	0	0	0	0	0	0	0	0	0									0	0	0	0	0	0	0	0
0	0	0	0	0	0	0	0	0	0	0	0	0	0	0	0	0	0	0	0	0	0	0	0	0	0	0	0	0	0	0	0	0	0									0	0	0	0	0	0	0	0
0	0	0	0	0	0	0	0	0	0	0	0	0	0	0	0	0	0	0	0	0	0	0	0	0	0	0	0	0	0	0	0	0	0									0	0	0	0	0	0	0	0
0	0	0	0	0	0	0	0	0	0	0	0	0	0	0	0	0	0	0	0	0	0	0	0	0	0	0	0	0	0	0	0	0	0									0	0	0	0	0	0	0	0
0	0	0	0	0	0	0	0	0	0	0	0	0	0	0	0	0	0	0	0	0	0	0	0	0	0	0	0	0	0	0	0	0	0									0	0	0	0	0	0	0	0
0	0	0	0	0	0	0	0	0	0	0	0	0	0	0	0	0	0	0	0	0	0	0	0	0	0	0	0	0	0	0	0	0	0									0	0	0	0	0	0	0	0
0	0	0	0	0	0	0	0	0	0	0	0	0	0	0	0	0	0	0	0	0	0	0	0	0	0	0	0	0	0	0	0	0	0									0	0	0	0	0	0	0	0
0	0	0	0	0	0	0	0	0	0	0	0	0	0	0	0	0	0	0	0	0	0	0	0	0	0	0	0	0	0	0	0	0	0									0	0	0	0	0	0	0	0
0	0	0	0	0	0	0	0	0	0	0	0	0	0	0	0	0	0	0	0	0	0	0	0	0	0	0	0	0	0	0	0	0	0									0	0	0	0	0	0	0	0
0	0	0	0	0	0	0	0	0	0	0	0	0	0	0	0	0	0	0	0	0	0	0	0	0	0	0	0	0	0	0	0	0	0									0	0	0	0	0	0	0	0
0	0	0	0	0	0	0	0	0	0	0	0	0	0	0	0	0	0	0	0	0	0	0	0	0	0	0	0	0	0	0	0	0	0									0	0	0	0	0	0	0	0
0	0	0	0	0	0	0	0	0	0	0	0	0	0	0	0	0	0	0	0	0	0	0	0	0	0	0	0	0	0	0	0	0	0									0	0	0	0	0	0	0	0
0	0	0	0	0	0	0	0	0	0	0	0	0	0	0	0	0	0	0	0	0	0	0	0	0	0	0	0	0	0	0	0	0	0									0	0	0	0	0	0	0	0
0	0	0	0	0	0	0	0	0	0	0	0	0	0	0	0	0	0	0	0	0	0	0	0	0	0	0	0	0	0	0	0	0	0									0	0	0	0	0	0	0	0
0	0	0	0	0	0	0	0	0	0	0	0	0	0	0	0	0	0	0	0	0	0	0	0	0	0	0	0	0	0	0	0	0	0									0	0	0	0	0	0	0	0
0	0	0	0	0	0	0	0	0	0	0	0	0	0	0	0	0	0	0	0	0	0	0	0	0	0	0	0	0	0	0	0	0	0									0	0	0	0	0	0	0	0
0	0	0	0	0	0	0	0	0	0	0	0	0	0	0	0	0	0	0	0	0	0	0	0	0	0	0	0	0	0	0	0	0	0									0	0	0	0	0	0	0	0
0	0	0	0	0	0	0	0	0	0	0	0	0	0	0	0	0	0	0	0	0	0	0	0	0	0	0	0	0	0	0	0	0	0									0	0	0	0	0	0	0	0
0	0	0	0	0	0	0	0	0	0	0	0	0	0	0	0	0	0	0	0	0	0	0	0	0	0	0	0	0	0	0	0	0	0									0	0	0	0	0	0	0	0
0	0	0	0	0	0	0	0	0	0	0	0	0	0	0	0	0	0	0	0	0	0	0	0	0	0	0	0	0	0	0	0	0	0									0	0	0	0	0	0	0	0
0	0	0	0	0	0	0	0	0	0	0	0	0	0	0	0	0	0	0	0	0	0	0	0	0	0	0	0	0	0	0	0	0	0									0	0	0	0	0	0	0	0
0	0	0	0	0	0	0	0	0	0	0	0	0	0	0	0	0	0	0	0	0	0	0	0	0	0	0	0	0	0	0	0	0	0									0	0	0	0	0	0	0	0
0	0	0	0	0	0	0	0	0	0	0	0	0	0	0	0	0	0	0	0	0	0	0	0	0	0	0	0	0	0	0	0	0	0									0	0	0	0	0	0	0	0
0	0	0	0	0	0	0	0	0	0	0	0	0	0	0	0	0	0	0	0	0	0	0	0	0	0	0	0	0	0	0	0	0	0									0	0	0	0	0	0	0	0
0	0	0	0	0	0	0	0	0	0	0	0	0	0	0	0	0	0	0	0	0	0	0	0	0	0	0	0	0	0	0	0	0	0									0	0	0	0	0	0	0	0
0	0	0	0	0	0	0	0	0	0	0	0	0	0	0	0	0	0	0	0	0	0	0	0	0	0	0	0	0	0	0	0	0	0									0	0	0	0	0	0	0	0
0	0	0	0	0	0	0	0	0	0	0	0	0	0	0	0	0	0	0	0	0	0	0	0	0	0	0	0	0	0	0	0	0	0									0	0	0	0	0	0	0	0
0	0	0	0	0	0	0	0	0	0	0	0	0	0	0	0	0	0	0	0	0	0	0	0	0	0	0	0	0	0	0	0	0	0									0	0	0	0	0	0	0	0
0	0	0	0	0	0	0	0	0	0	0	0	0	0	0	0	0	0	0	0	0	0	0	0	0	0	0	0	0	0	0	0	0	0									0	0	0	0	0	0	0	0
0	0	0	0	0	0	0	0	0	0	0	0	0	0	0	0	0	0	0	0	0	0	0	0	0	0	0	0	0	0	0	0	0	0									0	0	0	0	0	0	0	0
0	0	0	0	0	0	0	0	0	0	0	0	0	0	0	0	0	0	0	0	0	0	0	0	0	0	0	0	0	0	0	0	0	0									0	0	0	0	0	0	0	0
0	0	0	0	0	0	0	0	0	0	0	0	0	0	0	0	0	0	0	0	0	0	0	0	0	0	0	0	0	0	0	0	0	0									0	0	0	0	0	0	0	0
0	0	0	0	0	0	0	0	0	0	0	0	0	0	0	0	0	0	0	0	0	0	0	0	0	0	0	0	0	0	0	0	0	0									0	0	0	0	0	0	0	0
0	0	0	0	0	0	0	0	0	0	0	0	0	0	0	0	0	0	0	0	0	0	0	0	0	0	0	0	0	0	0	0	0	0									0	0	0	0	0	0	0	0
0	0	0	0	0	0	0	0	0	0	0	0	0	0	0	0	0	0	0	0	0	0	0	0	0	0	0	0	0	0	0	0	0	0									0	0	0	0	0	0	0	0
0	0	0	0	0	0	0	0	0	0	0	0	0	0	0	0	0	0	0	0	0	0	0	0	0	0	0	0	0	0	0	0	0	0									0	0	0	0	0	0	0	0
0	0	0	0	0	0	0	0	0	0	0	0	0	0	0	0	0	0	0	0	0	0	0	0	0	0	0	0	0	0	0	0	0	0									0	0	0	0	0	0	0	0
0	0	0	0	0	0	0	0	0	0	0	0	0	0	0	0	0	0	0	0	0	0	0	0	0	0	0	0	0	0	0	0	0	0									0	0	0	0	0	0	0	0
0	0	0	0	0	0	0	0	0	0	0	0	0	0	0	0	0	0	0	0	0	0	0	0	0	0	0	0	0	0	0	0	0	0									0	0	0	0	0	0	0	0
0	0	0	0	0	0	0	0	0	0	0	0	0	0	0	0	0	0	0	0	0	0	0	0	0	0	0	0	0	0	0	0	0	0									0	0	0	0	0	0	0	0
0	0	0	0	0	0	0	0	0	0	0	0	0	0	0	0	0	0	0	0	0	0	0	0	0	0	0	0	0	0	0	0	0	0									0	0	0	0	0	0	0	0
0	0	0	0	0	0	0	0	0	0	0	0	0	0	0	0	0	0	0	0	0	0	0	0	0	0	0	0	0	0	0	0	0	0									0	0	0	0	0	0	0	0
0	0	0	0	0	0	0	0	0	0	0	0	0	0	0	0	0	0	0	0	0	0	0	0	0	0	0	0	0	0	0	0	0	0									0	0	0	0	0	0	0	0
0	0	0	0	0	0	0	0	0	0	0	0	0	0	0	0	0	0	0	0	0	0	0	0	0	0	0	0	0	0	0	0	0	0									0	0	0	0	0	0	0	0
0	0	0	0	0	0	0	0	0	0	0	0	0	0	0	0	0	0	0	0	0	0	0	0	0	0	0	0	0	0	0	0	0	0									0	0	0	0	0	0	0	0
0	0	0	0	0	0	0	0	0	0	0	0	0	0	0	0	0	0	0	0	0	0	0	0	0	0	0	0	0	0	0	0	0	0									0	0	0	0	0	0	0	0
0	0	0	0	0	0	0	0	0	0	0	0	0	0	0	0	0	0	0	0	0	0	0	0	0	0	0	0	0	0	0	0	0	0									0	0	0	0	0	0	0	0
0	0	0	0	0	0	0	0	0	0	0	0	0	0	0	0	0	0	0	0	0	0	0	0	0	0	0	0	0	0	0	0	0	0									0	0	0	0	0	0	0	0
0	0	0	0	0	0	0	0	0	0	0	0	0	0	0	0	0	0	0	0	0	0	0	0	0	0	0	0	0	0	0	0	0	0									0	0	0	0	0	0	0	0
0	0	0	0	0	0	0	0	0	0	0	0	0	0	0	0	0	0	0	0	0	0	0	0	0	0	0	0	0	0	0	0	0	0									0	0	0	0	0	0	0	0
0	0	0	0	0	0	0	0	0	0	0	0	0	0	0	0	0	0	0	0	0	0	0	0	0	0	0	0	0	0	0	0	0	0									0	0	0	0	0	0	0	0
0	0	0	0	0	0	0	0	0	0	0	0	0	0	0	0	0	0	0	0	0	0	0	0	0	0	0	0	0	0	0	0	0	0									0	0	0	0	0	0	0	0
0	0	0	0	0	0	0	0	0	0	0	0	0	0	0	0	0	0	0	0	0	0	0	0	0	0	0	0	0	0	0	0	0	0									0	0	0	0	0	0	0	0
0	0	0	0	0	0	0	0	0	0	0	0	0	0	0	0	0	0	0	0	0	0	0	0	0	0	0	0	0	0	0	0	0	0									0	0	0	0	0	0	0	0
0	0	0	0	0	0	0	0	0	0	0	0	0	0	0	0	0	0	0	0	0	0	0	0	0	0	0	0	0	0	0	0	0	0									0	0	0	0	0	0	0	0
0	0	0	0	0	0	0	0	0	0	0	0	0	0	0	0	0	0	0	0	0	0	0	0	0	0	0	0	0	0	0	0	0	0									0	0	0	0	0	0	0	0
0	0	0	0	0	0	0	0	0	0	0	0	0	0	0	0	0	0	0	0	0	0	0	0	0	0	0	0	0	0	0	0	0	0									0	0	0	0	0	0	0	0
0	0	0	0	0	0	0	0	0	0	0	0	0	0	0	0	0	0	0	0	0	0	0	0	0	0	0	0	0	0	0	0	0	0									0	0	0	0	0	0	0	0
0	0	0	0	0	0	0	0	0	0	0	0	0	0	0	0	0	0	0	0	0	0	0	0	0	0	0	0	0	0	0	0	0	0									0	0	0	0	0	0	0	0
0	0	0	0	0	0	0	0	0	0	0	0	0	0	0	0	0	0	0	0	0	0	0	0	0	0	0	0	0	0	0	0	0	0									0	0	0	0	0	0	0	0
0	0	0	0	0	0	0	0	0	0	0	0	0	0	0	0	0	0	0	0	0	0	0	0	0	0	0	0	0	0	0	0	0	0									0	0	0	0	0	0	0	0
0	0	0	0	0	0	0	0	0	0	0	0	0	0	0	0	0	0	0	0	0	0	0	0	0	0	0	0	0	0	0	0	0	0									0	0	0	0	0	0	0	0
0	0	0	0	0	0	0	0	0	0	0	0	0	0	0	0	0	0	0	0	0	0	0	0	0	0	0	0	0	0	0	0	0	0									0	0	0	0	0	0	0	0
0	0	0	0	0	0	0	0	0	0	0	0	0	0	0	0	0	0	0	0	0	0	0	0	0	0	0	0	0	0	0	0	0	0									0	0	0	0	0	0	0	0
0	0	0	0	0	0	0	0	0	0	0	0	0	0	0	0	0	0	0	0	0	0	0	0	0	0	0	0	0	0	0	0	0	0									0	0	0	0	0	0	0	0
0	0	0	0	0	0	0	0	0	0	0	0	0	0	0	0	0	0	0	0	0	0	0	0	0	0	0	0	0	0	0	0	0	0									0	0	0	0	0	0	0	0
0	0	0	0	0	0	0	0	0	0	0	0	0	0	0	0	0	0	0	0	0	0	0	0	0	0	0	0	0	0	0	0	0	0									0	0	0	0	0	0	0	0
0	0	0	0	0	0	0	0	0	0	0	0	0	0	0	0	0	0	0	0	0	0	0	0	0	0	0	0	0	0	0	0	0	0									0	0	0	0	0	0	0	0
0	0	0	0	0	0	0	0	0	0	0	0	0	0	0	0	0	0	0	0	0	0	0	0	0	0	0	0	0	0	0	0	0	0									0	0	0	0	0	0	0	0
0	0	0	0	0	0	0	0	0	0	0	0	0	0	0	0	0	0	0	0	0	0	0	0	0	0	0	0	0	0	0	0	0	0									0	0	0	0	0	0	0	0
0	0	0	0	0	0	0	0	0	0	0	0	0	0	0	0	0	0	0	0	0	0	0	0	0	0	0	0	0	0	0	0	0	0									0	0	0	0	0	0	0	0
0	0	0	0	0	0	0	0	0	0	0	0	0	0	0	0	0	0	0	0	0	0	0	0	0	0	0	0	0	0	0	0	0	0									0	0	0	0	0	0	0	0
0	0	0	0	0	0	0	0	0	0	0	0	0	0	0	0	0	0	0	0	0	0	0	0	0	0	0	0	0	0	0	0	0	0									0	0	0	0	0	0	0	0
0	0	0	0	0	0	0	0	0	0	0	0	0	0	0	0	0	0	0	0	0	0	0	0	0	0	0	0	0	0	0	0	0	0									0	0	0	0	0	0	0	0
0	0	0	0	0	0	0	0	0	0	0	0	0	0	0	0	0	0	0	0	0	0	0	0	0	0	0	0	0	0	0	0	0	0									0	0	0	0	0	0	0	0
0	0	0	0	0	0	0	0	0	0	0	0	0	0	0	0	0	0	0	0	0	0	0	0	0	0	0	0	0	0	0	0	0	0									0	0	0	0	0	0	0	0
0	0	0	0	0	0	0	0	0	0	0	0	0	0	0	0	0	0	0	0	0	0	0	0	0	0	0	0	0	0	0	0	0	0									0	0	0	0	0	0	0	0
0	0	0	0	0	0	0	0	0	0	0	0	0	0	0	0	0	0	0	0	0	0	0	0	0	0	0	0	0	0	0	0	0	0									0	0	0	0	0	0	0	0
0	0	0	0	0	0	0	0	0	0	0	0	0	0	0	0	0	0	0	0	0	0	0	0	0	0	0	0	0	0	0	0	0	0									0	0	0	0	0	0	0	0
0	0	0	0	0	0	0	0	0	0	0	0	0	0	0	0	0	0	0	0	0	0	0	0	0	0	0	0	0	0	0	0	0	0									0	0	0	0	0	0	0	0
0	0	0	0	0	0	0	0	0	0	0	0	0	0	0	0	0	0	0	0	0	0	0	0	0	0	0	0	0	0	0	0	0	0									0	0	0	0	0	0	0	0
0	0	0	0	0	0	0	0	0	0	0	0	0	0	0	0	0	0	0	0	0	0	0	0	0	0	0	0	0	0	0	0	0	0									0	0	0	0	0	0	0	0
0	0	0	0	0	0	0	0	0	0	0	0	0	0	0	0	0	0	0	0	0	0	0	0	0	0	0	0	0	0	0	0	0	0									0	0	0	0	0	0	0	0
0	0	0	0	0	0	0	0	0	0	0	0	0	0	0	0	0	0	0	0	0	0	0	0	0	0	0	0	0	0	0	0	0	0									0	0	0	0	0	0	0	0
0	0	0	0	0	0	0	0	0	0	0	0	0	0	0	0	0	0	0	0	0	0	0	0	0	0	0	0	0	0	0	0	0	0									0	0	0	0	0	0	0	0
0	0	0	0	0	0	0	0	0	0	0	0	0	0	0	0	0	0	0	0	0	0	0	0	0	0	0	0	0	0	0	0	0	0									0	0	0	0	0	0	0	0
0	0	0	0	0	0	0	0	0	0	0	0	0	0	0	0	0	0	0	0	0	0	0	0	0	0	0	0	0	0	0	0	0	0									0	0	0	0	0	0	0	0
0	0	0	0	0	0	0	0	0	0	0	0	0	0	0	0	0	0	0	0	0	0	0	0	0	0	0	0	0	0	0	0	0	0									0	0	0	0	0	0	0	0
0	0	0	0	0	0	0	0	0	0	0	0	0	0	0	0	0	0	0	0	0	0	0	0	0	0	0	0	0	0	0	0	0	0									0	0	0	0	0	0	0	0
0	0	0	0	0	0	0	0	0	0	0	0	0	0	0	0	0	0	0	0	0	0	0	0	0	0	0	0	0	0	0	0	0	0									0	0	0	0	0	0	0	0
0	0	0	0	0	0	0	0	0	0	0	0	0	0	0	0	0	0	0	0	0	0	0	0	0	0	0	0	0	0	0	0	0	0									0	0	0	0	0	0	0	0
0	0	0	0	0	0	0	0	0	0	0	0	0	0	0	0	0	0	0	0	0	0	0	0	0	0	0	0	0	0	0	0	0	0									0	0	0	0	0	0	0	0
0	0	0	0	0	0	0	0	0	0	0	0	0	0	0	0	0	0	0	0	0	0	0	0	0	0	0	0	0	0	0	0	0	0									0	0	0	0	0	0	0	0
0	0	0	0	0	0	0	0	0	0	0	0	0	0	0	0	0	0	0	0	0	0	0	0	0	0	0	0	0	0	0	0	0	0									0	0	0	0	0	0	0	0
0	0	0	0	0	0	0	0	0	0	0	0	0	0	0	0	0	0	0	0	0	0	0	0	0	0	0	0	0	0	0	0	0	0									0	0	0	0	0	0	0	0
46	Total Number of Species																																								Totals	46	46	40	6	0	0	6	0
	Total Character State Score		0	40	6	0	0	6	0	0	0	0	2.33	17.03	17.53	2.7	1.2	4.2	3	1	9.5	10.5	2	6	26	0	15.25	21.25	5.25	0.25	4.66	22.16	12.16
	No. Character States Present		46	46	46	46	46	46	46	45	45	45	45	45	45	45	45	45	23	23	23	23	34	34	34	42	42	42	42	42	39	39	39								F	275
																																									M	47
	Percentage Score		0	86.9565	13.0435	0	0	13.0435	0	0	0	0	5.17778	37.8444	38.9556	6	2.66667	9.33333	13.0435	4.34783	41.3043	45.6522	5.88235	17.6471	76.4706	0	36.3095	50.5952	12.5	0.595238	11.9487	56.8205	31.1795								P	322
																																									C	0.708075
[truncated: 32 more columns]
