# Supplementary material for: Miocene Tropical Forests in South China Shaped by Combined Asian Monsoons
Source: Plants (Basel). 2025 Nov 25;14(23):3599. doi: 10.3390/plants14233599 (PMC12694115; doi:10.3390/plants14233599)
Supplement: Supplementary file 1 [file plants-14-03599-s001.zip › Table S3.xlsx]

## Sheet: Guiping
NO.	Taxa	Locality	Age	References
1	Calamus guipingensis	Guiping Erzitang	Miocene	Song, 2025
2	Canarium guangxiensis	Guiping Erzitang	Miocene	Han, 2018; Han et al., 2018
3	cf. Carex sp.	Guiping Erzitang	Miocene	Song, 2025
4	Ceratophyllum demersum	Guiping Erzitang	Miocene	Song, 2025; Xu et al., 2022
5	Cibotium barometz	Guiping Erzitang	Miocene	Hu,2023; Hu et al. 2023
6	Dacrycarpus guipingensis	Guiping Erzitang	Miocene	Wu et al. 2019; Wu, 2020; Wu et al., 2021a
7	Elaeocarpus presikkimensis	Guiping Erzitang	Miocene	Liu et al., 2022
8	Engelhardia guipingensis	Guiping Erzitang	Miocene	Song et al., 2023; Song, 2025
9	Fokienia tianpingensis	Guiping Erzitang	Miocene	Wu, 2020; Wu et al., 2021b
10	Gnetum guipingense	Guiping Erzitang	Miocene	Song, 2025
11	Liquidambar guipingensis	Guiping Erzitang	Miocene	Huang, 2020; Huang et al., 2021
12	Lithocarpus sp.	Guiping Erzitang	Miocene	Song, 2025
13	Ployalthia guipingensis	Guiping Erzitang	Miocene	Song, 2025
14	Quercus guipingensis	Guiping Erzitang	Miocene	Song, 2025
15	Sargentodoxa guipingensis	Guiping Erzitang	Miocene	Song, 2025
16	Schima kwangsiensis	Guiping Erzitang	Miocene	Song, 2025
17	Symplocos pseudogregaria	Guiping Erzitang	Miocene	Song, 2025
18	Zanthoxylum guipingense	Guiping Erzitang	Miocene	Song, 2025

## Sheet: References
Han, M., 2018. Paleogene and Miocene fossil fruits from South China and western North America. PhD thesis. Sun Yat-sen University.
Han, M., Manchester, S.R., Wu, Y., Jin, J., Quan, C., 2018. Fossil fruits of Canarium (Burseraceae) from Eastern Asia and their implications for phytogeographical history. J. Syst. Palaeontol. 16 (10), 841-852. https://doi.org/10.1080/14772019.2017.1349624.
Hu, J., 2023. Three fossil fern species of the Eocene-Miocene from South China. Matser thesis. Sun Yat-sen University.
Hu, J., Zhang, H., Huang, L., Wu, X., Spicer, R.A., Quan, C., Jin, J., 2023. The first megafossil of Cibotium within its modern distribution. Journal of Palaeogeography 12 (1), 96-106. https://doi.org/10.1016/j.jop.2022.12.002.
Huang, L., 2020. The mummified fossil woods from the Cenozoic of South China. PhD thesis. Sun Yat-sen University.
Huang, L., Jin, J., Quan, C., Oskolski, A.A., 2021. New occurrences of Altingiaceae fossil woods from the Miocene and upper Pleistocene of South China with phytogeographic implications. Journal of Palaeogeography 10 (4), 482-493. https://doi.org/10.1016/j.jop.2021.11.001.
Liu, X., Manchester, S.R., Rozefelds, A.C., Quan, C., Jin, J., 2022b. First fossil fruits of Elaeocarpus (Elaeocarpaceae) in East Asia: Implications for phytogeography and paleoecology. J. Syst. Evol. 60 (2), 456-471. https://doi.org/10.1111/jse.12684.
Song, H., 2025. Miocene fruit and seed fossils from the Guiping Basin, Guangxi. PhD thesis. Sun Yat-sen University.
Song, H., Huang, L., Xiang, H., Quan, C., Jin, J., 2023. First reliable Miocene fossil winged fruits record of Engelhardia in Asia through anatomical investigation. iScience 26 (6), 106867. https://doi.org/10.1016/j.isci.2023.106867.
Wu, X., 2020. Fossil conifers from the Cenozoic of South China. PhD thesis. Sun Yat-sen University.
Wu, X., Liu, X., Kodrul, T., Quan, C., Jin, J., 2019. Dacrycarpus pattern shedding new light on the early floristic exchange between Asia and Australia. Natl. Sci. Rev. 6 (6), 1086-1090. https://doi.org/10.1093/nsr/nwz060.
Wu, X., Zavialova, N.E., Kodrul, T.M., Liu, X., Gordenko, N.V., Maslova, N.P., Quan, C., Jin, J., 2021a. Northern Hemisphere megafossil of Dacrycarpus (Podocarpaceae) from the Miocene of South China and its evolutionary and paleoecological implications. J. Syst. Evol. 59 (2), 352-374. https://doi.org/10.1111/jse.12534.
Wu, X., Zhang, H., Kodrul, T.M., Maslova, N.P., Jiang, S., Yin, Q., Quan, C., Jin, J., 2021b. First fossil Fokienia (Cupressaceae) in South China and its palaeogeographic and palaeoecological implications. Front. Earth Sci. 9-2021. https://doi.org/10.3389/feart.2021.709663.
Xu, S., Song, H., Xiang, H., Liu, W., Quan, C., Jin, J., 2022. Fossil fruits of Ceratophyllum from the upper Eocene and Miocene of South China. Biology-Basel 11 (11), 1614. https://doi.org/10.3390/biology11111614.
