# Supplementary material for: Miocene Tropical Forests in South China Shaped by Combined Asian Monsoons
Source: Plants (Basel). 2025 Nov 25;14(23):3599. doi: 10.3390/plants14233599 (PMC12694115; doi:10.3390/plants14233599)
Supplement: Supplementary file 1 [file plants-14-03599-s001.zip › Table S5.xlsx]

## Sheet: Guiping
Country	China
Name	Guiping
Province	Guangxi
Age	Miocene
References
Remarks
IPR Similarity - Drudge 1
Fossil / modern plant assemblages	BLD	BLE	SCL+LEG	MATHEMATICAL DIFFERENCE
Guiping	0.153846	0.769231	0	-
Longqi Mt. (Longqishan) – Broad-leaved Evergreen Forest (580-1200 m alt.) – Form. 1 Phoebe bournei	0.120879	0.56044	0.021978	0.0454511
Yakushima Island - Broad-leaved Evergreen Forest - Ficus superba var. japonica-Persea thunbergii assoc.	0.118131	0.563578	0.017137	0.0470818
Yakushima Island - Broad-leaved Evergreen Forest - Tarenna-Castanopsis sieboldii assoc.	0.109234	0.552447	0.0323176	0.0538479
Yakushima Island - Broad-leaved Evergreen Forest - Distylium-Quercus salicina assoc., Maesa japonica subassoc.	0.0977682	0.392758	0.0235992	0.0587707
Longqi Mt. (Longqishan) – Broad-leaved Evergreen Forest (580-1200 m alt.) – Form. 2 Altingia chinensis	0.117925	0.668239	0.0262055	0.0629462
IPR Similarity - Drudge 2
Fossil / modern plant assemblages	BLD	BLE	SCL+LEG	D-HERB	M-HERB	MATHEMATICAL DIFFERENCE
Guiping	0.125	0.625	0	0	0	-
Broad-leaved Evergreen Sclerophyllous Forest (Fujian)	0.234493	0.599092	0.0226929	0	0	0.114782
Longqi Mt. (Longqishan) – Broad-leaved Evergreen Forest (580-1200 m alt.) – Form. 6 Castanopsis carlesii	0.142315	0.711575	0	0.00782732	0.0908444	0.126921
Longqi Mt. (Longqishan) – Broad-leaved Evergreen Forest (580-1200 m alt.) – Form. 7 Lithocarpus polystachys	0.190885	0.650203	0	0.00787402	0.127177	0.145644
Xishuangbanna - Tropical Seasonal Moist forest (650-1300 m alt.)	0.25	0.716216	0.0135135	0	0.0202703	0.156649
Longqi Mt. (Longqishan) – Broad-leaved Evergreen Forest (580-1200 m alt.) – Form. 2 Altingia chinensis	0.117925	0.668239	0.0262055	0.0348532	0.152778	0.16481
Taxomonic Similarity - Drudge 1 and 2
Fossil / modern plant assemblages	TAXONOMIC SIMILARITY
Guiping	-
Jianfengling - Tropical Montane Rain forest (approx. 800-900 m alt.)	0.625
Broad-leaved Evergreen Sclerophyllous Forest (Fujian)	0.5
Jianfengling - Tropical Lowland Rain forest (approx. 200-300 m alt.)	0.4375
Broad-leaved Evergreen Sclerophyllous Forest (Guangxi)	0.375
Broad-leaved Evergreen Forest (Taiwan)	0.375
Mix - Drudge 1
Fossil / modern plant assemblages	BLD	BLE	SCL+LEG	MATHEMATICAL DIFFERENCE	TAXONOMIC SIMILARITY	TOTAL DIFFERENCE
Guiping	0.153846	0.769231	0	-	-	-
Jianfengling - Tropical Montane Rain forest (approx. 800-900 m alt.)	0.00814664	0.96334	0.00407332	0.255604	0.625	0.453827
Broad-leaved Evergreen Sclerophyllous Forest (Fujian)	0.234493	0.599092	0.0226929	0.141229	0.5	0.519563
Jianfengling - Tropical Lowland Rain forest (approx. 200-300 m alt.)	0.0477816	0.924915	0.00682594	0.204253	0.4375	0.598436
Longqi Mt. (Longqishan) – Broad-leaved Evergreen Forest (580-1200 m alt.) - Hu et al. (1998)	0.136752	0.794872	0.017094	0.071594	0.375	0.629087
Broad-leaved Evergreen Forest (Taiwan)	0.224014	0.507168	0	0.170236	0.375	0.647769
Mix - Drudge 2
Fossil / modern plant assemblages	BLD	BLE	SCL+LEG	D-HERB	M-HERB	MATHEMATICAL DIFFERENCE	TAXONOMIC SIMILARITY	TOTAL DIFFERENCE
Guiping	0.125	0.625	0	0	0	-	-	-
Broad-leaved Evergreen Sclerophyllous Forest (Fujian)	0.234493	0.599092	0.0226929	0	0	0.114782	0.5	0.513006
Jianfengling - Tropical Montane Rain forest (approx. 800-900 m alt.)	0.00814664	0.96334	0.00407332	0.00407332	0	0.357997	0.625	0.518447
Jianfengling - Tropical Lowland Rain forest (approx. 200-300 m alt.)	0.0477816	0.924915	0.00682594	0	0.0136519	0.310072	0.4375	0.642301
Longqi Mt. (Longqishan) – Broad-leaved Evergreen Forest (580-1200 m alt.) - Hu et al. (1998)	0.136752	0.794872	0.017094	0	0	0.171134	0.375	0.648006
Broad-leaved Evergreen Forest (Taiwan)	0.224014	0.507168	0	0.00358423	0.139785	0.207944	0.375	0.658685
